# Supplementary material for: Systematic Analysis of the Molecular Mechanism Underlying Decidualization Using a Text Mining Approach
Source: PLoS One. 2015 Jul 29;10(7):e0134585. doi: 10.1371/journal.pone.0134585 (PMC4519252; doi:10.1371/journal.pone.0134585)
Supplement: S1 Table — (XLS) [file pone.0134585.s001.xls]

## Sheet: Gene_Table
Gene_Symbol	Gene_Description	Entrez_ID	Gene_Mention	Human_Count	Human_Link	Mouse_Count	Mouse_Link	Knockout_Link	Downregulation_Link
A2M	alpha-2-macroglobulin	2	A2M|alpha-2-macroglobulin	NA	NA	2	http://www.ncbi.nlm.nih.gov/sites/entrez?db=pubmed&cmd=search&term=8722698[uid]+OR+15355875[uid]	NA	NA
ABL1	c-abl oncogene 1, receptor tyrosine kinase	25	c-Abl	NA	NA	1	http://www.ncbi.nlm.nih.gov/sites/entrez?db=pubmed&cmd=search&term=21249431[uid]	NA	NA
ACE	angiotensin I converting enzyme (peptidyl-dipeptidase A) 1	1636	ACE|ACE1	NA	NA	1	http://www.ncbi.nlm.nih.gov/sites/entrez?db=pubmed&cmd=search&term=22101031[uid]	NA	NA
ACE2	angiotensin I converting enzyme (peptidyl-dipeptidase A) 2	59272	ACE2	NA	NA	2	http://www.ncbi.nlm.nih.gov/sites/entrez?db=pubmed&cmd=search&term=17977916[uid]+OR+22101031[uid]	NA	NA
ACVR1	activin A receptor, type I	90	ACVR1|ALK2|Alk2	1	http://www.ncbi.nlm.nih.gov/sites/entrez?db=pubmed&cmd=search&term=24244176[uid]	1	http://www.ncbi.nlm.nih.gov/sites/entrez?db=pubmed&cmd=search&term=24244176[uid]	http://www.ncbi.nlm.nih.gov/sites/entrez?db=pubmed&cmd=search&term=24244176[uid]	NA
ADA	adenosine deaminase	100	ADA|adenosine deaminase	NA	NA	9	http://www.ncbi.nlm.nih.gov/sites/entrez?db=pubmed&cmd=search&term=12597017[uid]+OR+1421525[uid]+OR+1731400[uid]+OR+1918135[uid]+OR+2015347[uid]+OR+2015355[uid]+OR+2623648[uid]+OR+3061489[uid]+OR+9272950[uid]	NA	NA
ADAM12	ADAM metallopeptidase domain 12	8038	Adam12	NA	NA	1	http://www.ncbi.nlm.nih.gov/sites/entrez?db=pubmed&cmd=search&term=19841944[uid]	NA	NA
ADCY7	adenylate cyclase 7	113	Adenylyl cyclase|adenylyl cyclase	1	http://www.ncbi.nlm.nih.gov/sites/entrez?db=pubmed&cmd=search&term=8345477[uid]	1	http://www.ncbi.nlm.nih.gov/sites/entrez?db=pubmed&cmd=search&term=6086287[uid]	NA	NA
ADCYAP1	adenylate cyclase activating polypeptide 1 (pituitary)	116	PACAP	NA	NA	1	http://www.ncbi.nlm.nih.gov/sites/entrez?db=pubmed&cmd=search&term=11369298[uid]	NA	NA
ADIPOQ	adiponectin, C1Q and collagen domain containing	9370	Adipoq	NA	NA	1	http://www.ncbi.nlm.nih.gov/sites/entrez?db=pubmed&cmd=search&term=21106494[uid]	NA	NA
ADIPOR1	adiponectin receptor 1	51094	AdipoR1	NA	NA	1	http://www.ncbi.nlm.nih.gov/sites/entrez?db=pubmed&cmd=search&term=21106494[uid]	NA	NA
ADIPOR2	adiponectin receptor 2	79602	AdipoR2	NA	NA	1	http://www.ncbi.nlm.nih.gov/sites/entrez?db=pubmed&cmd=search&term=21106494[uid]	NA	NA
ADNP	activity-dependent neuroprotector homeobox	23394	ADNP	NA	NA	1	http://www.ncbi.nlm.nih.gov/sites/entrez?db=pubmed&cmd=search&term=12388989[uid]	NA	NA
AGT	angiotensinogen (serpin peptidase inhibitor, clade A, member 8)	183	A-II|angiotensin II	1	http://www.ncbi.nlm.nih.gov/sites/entrez?db=pubmed&cmd=search&term=8829212[uid]	2	http://www.ncbi.nlm.nih.gov/sites/entrez?db=pubmed&cmd=search&term=1328628[uid]+OR+6689628[uid]	NA	NA
AHR	aryl hydrocarbon receptor	196	AhR|Ahr	NA	NA	2	http://www.ncbi.nlm.nih.gov/sites/entrez?db=pubmed&cmd=search&term=15781987[uid]+OR+24190896[uid]	NA	NA
AIFM1	apoptosis-inducing factor, mitochondrion-associated, 1	9131	AIF	NA	NA	1	http://www.ncbi.nlm.nih.gov/sites/entrez?db=pubmed&cmd=search&term=22201945[uid]	NA	NA
AKT1	v-akt murine thymoma viral oncogene homolog 1	207	AKT|Akt|akt	6	http://www.ncbi.nlm.nih.gov/sites/entrez?db=pubmed&cmd=search&term=12728019[uid]+OR+15472230[uid]+OR+16373405[uid]+OR+16887907[uid]+OR+22072736[uid]+OR+25118299[uid]	4	http://www.ncbi.nlm.nih.gov/sites/entrez?db=pubmed&cmd=search&term=15927076[uid]+OR+19208550[uid]+OR+19656380[uid]+OR+21135503[uid]	NA	NA
AKT1S1	AKT1 substrate 1 (proline-rich)	84335	AKT1S1	NA	NA	1	http://www.ncbi.nlm.nih.gov/sites/entrez?db=pubmed&cmd=search&term=24945252[uid]	NA	NA
ALPL	alkaline phosphatase, liver/bone/kidney	249	TNAP|alkaline phosphatase-2	NA	NA	3	http:/3473573[uid]/www.ncbi.nlm.nih.gov/sites/entrez?db=pubmed&cmd=search&term=7818098[uid]+OR+18832103[uid]+OR+3473573[uid]	NA	NA
AMOT	angiomotin	154796	Amot	NA	NA	1	http://www.ncbi.nlm.nih.gov/sites/entrez?db=pubmed&cmd=search&term=22813598[uid]	NA	NA
AMOTL1	angiomotin like 1	154810	Amotl1	NA	NA	1	http://www.ncbi.nlm.nih.gov/sites/entrez?db=pubmed&cmd=search&term=22813598[uid]	NA	NA
AMOTL2	angiomotin like 2	51421	Amotl2	NA	NA	1	http://www.ncbi.nlm.nih.gov/sites/entrez?db=pubmed&cmd=search&term=22813598[uid]	NA	NA
ANGPT1	angiopoietin 1	284	Angpt1	NA	NA	1	http://www.ncbi.nlm.nih.gov/sites/entrez?db=pubmed&cmd=search&term=16616120[uid]	NA	NA
ANGPT2	angiopoietin 2	285	Angpt2|angiopoietin-2	1	http://www.ncbi.nlm.nih.gov/sites/entrez?db=pubmed&cmd=search&term=24626803[uid]	1	http://www.ncbi.nlm.nih.gov/sites/entrez?db=pubmed&cmd=search&term=16616120[uid]	NA	NA
ANGPT4	angiopoietin 4	51378	Ang-3	NA	NA	1	http://www.ncbi.nlm.nih.gov/sites/entrez?db=pubmed&cmd=search&term=22821867[uid]	NA	NA
ANGPTL4	angiopoietin-like 4	51129	Angptl4|angiopoietin-like 4	NA	NA	1	http://www.ncbi.nlm.nih.gov/sites/entrez?db=pubmed&cmd=search&term=22350948[uid]	NA	NA
ANPEP	alanyl (membrane) aminopeptidase	290	CD13|aminopeptidase N	3	http://www.ncbi.nlm.nih.gov/sites/entrez?db=pubmed&cmd=search&term=1352146[uid]+OR+21051287[uid]+OR+7909405[uid]	NA	NA	NA	NA
ANXA1	annexin A1	301	lipocortin I	1	http://www.ncbi.nlm.nih.gov/sites/entrez?db=pubmed&cmd=search&term=2064175[uid]	NA	NA	NA	NA
ANXA2	annexin A2	302	annexin A2	1	http://www.ncbi.nlm.nih.gov/sites/entrez?db=pubmed&cmd=search&term=22359590[uid]	NA	NA	NA	NA
APOD	apolipoprotein D	347	ApoD	1	http://www.ncbi.nlm.nih.gov/sites/entrez?db=pubmed&cmd=search&term=12021176[uid]	NA	NA	NA	NA
AQP7	aquaporin 7	364	AQP7	NA	NA	1	http://www.ncbi.nlm.nih.gov/sites/entrez?db=pubmed&cmd=search&term=21130427[uid]	NA	NA
AR	androgen receptor	367	androgen receptor	2	http://www.ncbi.nlm.nih.gov/sites/entrez?db=pubmed&cmd=search&term=23885104[uid]+OR+8288699[uid]	NA	NA	NA	NA
AREG	amphiregulin	374	Areg|amphiregulin	1	http://www.ncbi.nlm.nih.gov/sites/entrez?db=pubmed&cmd=search&term=22788113[uid]	1	http://www.ncbi.nlm.nih.gov/sites/entrez?db=pubmed&cmd=search&term=16794005[uid]	NA	NA
ASS1	argininosuccinate synthetase 1	445	Ass1	NA	NA	1	http://www.ncbi.nlm.nih.gov/sites/entrez?db=pubmed&cmd=search&term=24556046[uid]	NA	NA
BAX	BCL2-associated X protein	581	BCL2-associated X protein|Bax|bax	3	http://www.ncbi.nlm.nih.gov/sites/entrez?db=pubmed&cmd=search&term=11200813[uid]+OR+11326934[uid]+OR+21914771[uid]	4	http://www.ncbi.nlm.nih.gov/sites/entrez?db=pubmed&cmd=search&term=10859259[uid]+OR+12801416[uid]+OR+16226130[uid]+OR+8770938[uid]	NA	NA
BCL2	B-cell CLL/lymphoma 2	596	BCL-2|BCL2|Bcl-2|Bcl2|bcl-2	4	http://www.ncbi.nlm.nih.gov/sites/entrez?db=pubmed&cmd=search&term=20615501[uid]+OR+21641641[uid]+OR+21914771[uid]+OR+9546731[uid]	5	http://www.ncbi.nlm.nih.gov/sites/entrez?db=pubmed&cmd=search&term=10859259[uid]+OR+12801416[uid]+OR+16226130[uid]+OR+7915242[uid]+OR+8770938[uid]	NA	http://www.ncbi.nlm.nih.gov/sites/entrez?db=pubmed&cmd=search&term=8770938[uid]
BCL2L1	BCL2-like 1	598	Bcl-x	NA	NA	1	http://www.ncbi.nlm.nih.gov/sites/entrez?db=pubmed&cmd=search&term=16226130[uid]	NA	NA
BCL2L11	BCL2-like 11 (apoptosis facilitator)	10018	BIM	1	http://www.ncbi.nlm.nih.gov/sites/entrez?db=pubmed&cmd=search&term=16123151[uid]	NA	NA	NA	NA
BCL3	B-cell CLL/lymphoma 3	602	Bcl3	NA	NA	1	http://www.ncbi.nlm.nih.gov/sites/entrez?db=pubmed&cmd=search&term=23033272[uid]	NA	NA
BDKRB2	bradykinin receptor B2	624	B2R	2	http://www.ncbi.nlm.nih.gov/sites/entrez?db=pubmed&cmd=search&term=10632476[uid]+OR+11954665[uid]	NA	NA	NA	NA
BIRC5	baculoviral IAP repeat-containing 5	332	BIRC5	NA	NA	1	http://www.ncbi.nlm.nih.gov/sites/entrez?db=pubmed&cmd=search&term=17881769[uid]	NA	NA
BMP1	bone morphogenetic protein 1	649	Bmp1	NA	NA	1	http://www.ncbi.nlm.nih.gov/sites/entrez?db=pubmed&cmd=search&term=19780023[uid]	NA	NA
BMP2	bone morphogenetic protein 2	650	BMP2|Bmp2|Bone morphogenetic protein 2|bone morphogenetic protein 2	5	http://www.ncbi.nlm.nih.gov/sites/entrez?db=pubmed&cmd=search&term=11158592[uid]+OR+18434375[uid]+OR+20147733[uid]+OR+20555025[uid]+OR+23142810[uid]	7	http://www.ncbi.nlm.nih.gov/sites/entrez?db=pubmed&cmd=search&term=11090449[uid]+OR+17515606[uid]+OR+17590085[uid]+OR+17711857[uid]+OR+18769073[uid]+OR+20410205[uid]+OR+22993382[uid]	http://www.ncbi.nlm.nih.gov/sites/entrez?db=pubmed&cmd=search&term=17515606[uid]+OR+20410205[uid]	NA
BMP4	bone morphogenetic protein 4	652	BMP4|Bmp4	1	http://www.ncbi.nlm.nih.gov/sites/entrez?db=pubmed&cmd=search&term=18434375[uid]	1	http://www.ncbi.nlm.nih.gov/sites/entrez?db=pubmed&cmd=search&term=11090449[uid]	NA	NA
BMP7	bone morphogenetic protein 7	655	BMP7|Bmp7	2	http://www.ncbi.nlm.nih.gov/sites/entrez?db=pubmed&cmd=search&term=18434375[uid]+OR+20085912[uid]	1	http://www.ncbi.nlm.nih.gov/sites/entrez?db=pubmed&cmd=search&term=11090449[uid]	NA	NA
BMP8A	bone morphogenetic protein 8a	353500	Bmp8a	NA	NA	1	http://www.ncbi.nlm.nih.gov/sites/entrez?db=pubmed&cmd=search&term=11090449[uid]	NA	NA
BMPR2	bone morphogenetic protein receptor, type II (serine/threonine kinase)	659	BMPR2	NA	NA	1	http://www.ncbi.nlm.nih.gov/sites/entrez?db=pubmed&cmd=search&term=23676498[uid]	NA	NA
BSG	basigin (Ok blood group)	682	Basigin|basigin	NA	NA	2	http://www.ncbi.nlm.nih.gov/sites/entrez?db=pubmed&cmd=search&term=12141934[uid]+OR+12211060[uid]	NA	NA
BTC	betacellulin	685	betacellulin	1	http://www.ncbi.nlm.nih.gov/sites/entrez?db=pubmed&cmd=search&term=22788113[uid]	NA	NA	NA	NA
BTRC	beta-transducin repeat containing	8945	BTRC	NA	NA	1	http://www.ncbi.nlm.nih.gov/sites/entrez?db=pubmed&cmd=search&term=17533218[uid]	NA	NA
C10orf10	chromosome 10 open reading frame 10	11067	DEPP|Depp|c10orf10	1	http://www.ncbi.nlm.nih.gov/sites/entrez?db=pubmed&cmd=search&term=16123073[uid]	NA	NA	NA	NA
CALR	calreticulin	811	calreticulin	1	http://www.ncbi.nlm.nih.gov/sites/entrez?db=pubmed&cmd=search&term=24169561[uid]	NA	NA	NA	NA
CAPN2	calpain 2, (m/II) large subunit	824	m-calpain	1	http://www.ncbi.nlm.nih.gov/sites/entrez?db=pubmed&cmd=search&term=18336387[uid]	NA	NA	NA	NA
CASP3	caspase 3, apoptosis-related cysteine peptidase	836	caspase 3	3	http://www.ncbi.nlm.nih.gov/sites/entrez?db=pubmed&cmd=search&term=15607530[uid]+OR+21068146[uid]+OR+21914771[uid]	1	http://www.ncbi.nlm.nih.gov/sites/entrez?db=pubmed&cmd=search&term=12606360[uid]	NA	NA
CASP8	caspase 8, apoptosis-related cysteine peptidase	841	CASP8	1	http://www.ncbi.nlm.nih.gov/sites/entrez?db=pubmed&cmd=search&term=17936235[uid]	NA	NA	NA	NA
CAST	calpastatin	831	calpastatin	1	http://www.ncbi.nlm.nih.gov/sites/entrez?db=pubmed&cmd=search&term=18336387[uid]	NA	NA	NA	NA
CBX4	chromobox homolog 4 (Pc class homolog, Drosophila)	8535	Chromobox homolog 4	NA	NA	1	http://www.ncbi.nlm.nih.gov/sites/entrez?db=pubmed&cmd=search&term=23033272[uid]	NA	NA
CCL2	chemokine (C-C motif) ligand 2	6347	CCL2|MCP-1|MCP1	10	http://www.ncbi.nlm.nih.gov/sites/entrez?db=pubmed&cmd=search&term=11228246[uid]+OR+16436659[uid]+OR+17346550[uid]+OR+17704101[uid]+OR+19819721[uid]+OR+21677045[uid]+OR+23697850[uid]+OR+24344240[uid]+OR+7768330[uid]+OR+8943539[uid]	1	http://www.ncbi.nlm.nih.gov/sites/entrez?db=pubmed&cmd=search&term=21966484[uid]	NA	NA
CCL23	chemokine (C-C motif) ligand 23	6368	MPIF-1	1	http://www.ncbi.nlm.nih.gov/sites/entrez?db=pubmed&cmd=search&term=22911744[uid]	NA	NA	NA	NA
CCL5	chemokine (C-C motif) ligand 5	6352	CCL5|RANTES	2	http://www.ncbi.nlm.nih.gov/sites/entrez?db=pubmed&cmd=search&term=24492467[uid]+OR+10694272[uid]	NA	NA	NA	NA
CCND3	cyclin D3	896	Cyclin D3|cyclin D3	NA	NA	9	http://www.ncbi.nlm.nih.gov/sites/entrez?db=pubmed&cmd=search&term=11804782[uid]+OR+14697362[uid]+OR+15081639[uid]+OR+16245356[uid]+OR+17881769[uid]+OR+22644778[uid]+OR+23008516[uid]+OR+23150429[uid]+OR+9924184[uid]	http://www.ncbi.nlm.nih.gov/sites/entrez?db=pubmed&cmd=search&term=9924184[uid]	NA
CCNG1	cyclin G1	900	cyclin G1	NA	NA	1	http://www.ncbi.nlm.nih.gov/sites/entrez?db=pubmed&cmd=search&term=15661853[uid]	NA	NA
CCNG2	cyclin G2	901	cyclin G2	NA	NA	1	http://www.ncbi.nlm.nih.gov/sites/entrez?db=pubmed&cmd=search&term=15661853[uid]	NA	NA
CCR2	chemokine (C-C motif) receptor 2	1231	CCR2	3	http://www.ncbi.nlm.nih.gov/sites/entrez?db=pubmed&cmd=search&term=17704101[uid]+OR+23697850[uid]+OR+24344240[uid]	NA	NA	NA	NA
CCR3	chemokine (C-C motif) receptor 3	1232	CCR3	1	http://www.ncbi.nlm.nih.gov/sites/entrez?db=pubmed&cmd=search&term=23737337[uid]	NA	NA	NA	NA
CD34	CD34 molecule	947	CD34	2	http://www.ncbi.nlm.nih.gov/sites/entrez?db=pubmed&cmd=search&term=21051287[uid]+OR+21051287[uid]	NA	NA	NA	NA
CD44	CD44 molecule (Indian blood group)	960	CD44	1	http://www.ncbi.nlm.nih.gov/sites/entrez?db=pubmed&cmd=search&term=7529574[uid]	NA	NA	NA	NA
CD80	CD80 molecule	941	CD80	2	http://www.ncbi.nlm.nih.gov/sites/entrez?db=pubmed&cmd=search&term=12960246[uid]+OR+9282998[uid]	NA	NA	NA	NA
CD82	CD82 molecule	3732	CD82|KAI1	3	http://www.ncbi.nlm.nih.gov/sites/entrez?db=pubmed&cmd=search&term=17200188[uid]+OR+19619280[uid]+OR+21357210[uid]	NA	NA	NA	NA
CD86	CD86 molecule	942	CD86	1	http://www.ncbi.nlm.nih.gov/sites/entrez?db=pubmed&cmd=search&term=9282998[uid]	NA	NA	NA	NA
CD9	CD9 molecule	928	CD9	NA	NA	2	http://www.ncbi.nlm.nih.gov/sites/entrez?db=pubmed&cmd=search&term=16595723[uid]+OR+17126340[uid]	NA	NA
CDH11	cadherin 11, type 2, OB-cadherin (osteoblast)	1009	Cadherin-11|cadherin-11	2	http://www.ncbi.nlm.nih.gov/sites/entrez?db=pubmed&cmd=search&term=8725287[uid]+OR+9890746[uid]	NA	NA	NA	NA
CDK2	cyclin-dependent kinase 2	1017	Cdk2	NA	NA	1	http://www.ncbi.nlm.nih.gov/sites/entrez?db=pubmed&cmd=search&term=15642789[uid]	NA	NA
CDK4	cyclin-dependent kinase 4	1019	cdk4	NA	NA	1	http://www.ncbi.nlm.nih.gov/sites/entrez?db=pubmed&cmd=search&term=11804782[uid]	NA	NA
CDK6	cyclin-dependent kinase 6	1021	cdk6	NA	NA	1	http://www.ncbi.nlm.nih.gov/sites/entrez?db=pubmed&cmd=search&term=11804782[uid]	NA	NA
CEBPB	CCAAT/enhancer binding protein (C/EBP), beta	1051	CCAAT/enhancer binding protein beta|CEBPB|Cebpb	5	http://www.ncbi.nlm.nih.gov/sites/entrez?db=pubmed&cmd=search&term=24244176[uid]+OR+25023677[uid]+OR+23097472[uid]+OR+20224108[uid]	2	http://www.ncbi.nlm.nih.gov/sites/entrez?db=pubmed&cmd=search&term=20501671[uid]+OR+24244176[uid]	http://www.ncbi.nlm.nih.gov/sites/entrez?db=pubmed&cmd=search&term=24244176[uid]	NA
CFTR	cystic fibrosis transmembrane conductance regulator (ATP-binding cassette sub-family C, member 7)	1080	CFTR	NA	NA	1	http://www.ncbi.nlm.nih.gov/sites/entrez?db=pubmed&cmd=search&term=24914548[uid]	NA	NA
CHEK1	CHK1 checkpoint homolog (S. pombe)	1111	CHK1	NA	NA	1	http://www.ncbi.nlm.nih.gov/sites/entrez?db=pubmed&cmd=search&term=22403396[uid]	NA	NA
CHR	chromate resistance; sulfate transport	1125	CHR	1	http://www.ncbi.nlm.nih.gov/sites/entrez?db=pubmed&cmd=search&term=21289256[uid]	NA	NA	NA	NA
CLDN1	claudin 1	9076	claudin-1	1	http://www.ncbi.nlm.nih.gov/sites/entrez?db=pubmed&cmd=search&term=14627626[uid]	NA	NA	NA	NA
CLDN3	claudin 3	1365	Claudin-3	NA	NA	1	http://www.ncbi.nlm.nih.gov/sites/entrez?db=pubmed&cmd=search&term=23909989[uid]	NA	NA
CLU	clusterin	1191	ApoJ|apoJ	NA	NA	1	http://www.ncbi.nlm.nih.gov/sites/entrez?db=pubmed&cmd=search&term=8879484[uid]	NA	NA
CORIN	corin, serine peptidase	10699	CORIN|Corin|corin	2	http://www.ncbi.nlm.nih.gov/sites/entrez?db=pubmed&cmd=search&term=23434834[uid]+OR+23676498[uid]	NA	NA	NA	NA
CREB1	cAMP responsive element binding protein 1	1385	CREB	3	http://www.ncbi.nlm.nih.gov/sites/entrez?db=pubmed&cmd=search&term=15722441[uid]+OR+22474110[uid]+OR+8994192[uid]	1	http://www.ncbi.nlm.nih.gov/sites/entrez?db=pubmed&cmd=search&term=24586073[uid]	NA	NA
CREB3	cAMP responsive element binding protein 3	10488	Luman	NA	NA	1	http://www.ncbi.nlm.nih.gov/sites/entrez?db=pubmed&cmd=search&term=23683694[uid]	NA	NA
CREM	cAMP responsive element modulator	1390	CREM|ICER|cAMP response element modulator	1	http://www.ncbi.nlm.nih.gov/sites/entrez?db=pubmed&cmd=search&term=8994192[uid]	NA	NA	NA	NA
CRH	corticotropin releasing hormone	1392	CRH	13	http://www.ncbi.nlm.nih.gov/sites/entrez?db=pubmed&cmd=search&term=10460215[uid]+OR+10657738[uid]+OR+10729317[uid]+OR+11520401[uid]+OR+17018441[uid]+OR+17308156[uid]+OR+21289256[uid]+OR+23638035[uid]+OR+23987517[uid]+OR+8772574[uid]+OR+9141555[uid]+OR+9329825[uid]+OR+9768689[uid]	NA	NA	NA	NA
CRISP3	cysteine-rich secretory protein 3	10321	CRISP-3|cysteine-rich secretory protein-3	1	http://www.ncbi.nlm.nih.gov/sites/entrez?db=pubmed&cmd=search&term=19282327[uid]	NA	NA	NA	NA
CRISPLD2	cysteine-rich secretory protein LCCL domain containing 2	83716	CRISPLD2	1	http://www.ncbi.nlm.nih.gov/sites/entrez?db=pubmed&cmd=search&term=24955763[uid]	NA	NA	NA	NA
CRYAB	crystallin, alpha B	1410	CryAB|Cryab	NA	NA	2	http://www.ncbi.nlm.nih.gov/sites/entrez?db=pubmed&cmd=search&term=23579188[uid]+OR+24951838[uid]	NA	NA
CSDC2	cold shock domain containing C2, RNA binding	27254	Csdc2	NA	NA	1	http://www.ncbi.nlm.nih.gov/sites/entrez?db=pubmed&cmd=search&term=19780023[uid]	NA	NA
CSF1	colony stimulating factor 1 (macrophage)	1435	CSF1|Colony Stimulating Factor 1	1	http://www.ncbi.nlm.nih.gov/sites/entrez?db=pubmed&cmd=search&term=1832423[uid]	NA	NA	NA	NA
CSF1R	colony stimulating factor 1 receptor	1436	c-fms	1	http://www.ncbi.nlm.nih.gov/sites/entrez?db=pubmed&cmd=search&term=1832423[uid]	1	http://www.ncbi.nlm.nih.gov/sites/entrez?db=pubmed&cmd=search&term=2523324[uid]	NA	NA
CSF3	colony stimulating factor 3 (granulocyte)	1440	G-CSF|Granulocyte colony stimulating factor|granulocyte colony stimulating factor	4	http://www.ncbi.nlm.nih.gov/sites/entrez?db=pubmed&cmd=search&term=11228059[uid]+OR+12684699[uid]+OR+1374054[uid]+OR+1706083[uid]	2	http://www.ncbi.nlm.nih.gov/sites/entrez?db=pubmed&cmd=search&term=16212652[uid]+OR+21966484[uid]	NA	NA
CSK	c-src tyrosine kinase	1445	c-Src tyrosine kinase	1	http://www.ncbi.nlm.nih.gov/sites/entrez?db=pubmed&cmd=search&term=12468645[uid]	NA	NA	NA	NA
CST3	cystatin C	1471	cystatin C	1	http://www.ncbi.nlm.nih.gov/sites/entrez?db=pubmed&cmd=search&term=15863450[uid]	2	http://www.ncbi.nlm.nih.gov/sites/entrez?db=pubmed&cmd=search&term=11803549[uid]+OR+9310336[uid]	NA	NA
CSTB	cystatin B (stefin B)	1476	stefin B	1	http://www.ncbi.nlm.nih.gov/sites/entrez?db=pubmed&cmd=search&term=15863450[uid]	NA	NA	NA	NA
CTGF	connective tissue growth factor	1490	CTGF|connective tissue growth factor	1	http://www.ncbi.nlm.nih.gov/sites/entrez?db=pubmed&cmd=search&term=21098624[uid]	1	http://www.ncbi.nlm.nih.gov/sites/entrez?db=pubmed&cmd=search&term=9780329[uid]	NA	NA
CTNNB1	catenin (cadherin-associated protein), beta 1, 88kDa	1499	CTNNB1	1	http://www.ncbi.nlm.nih.gov/sites/entrez?db=pubmed&cmd=search&term=23142810[uid]	4	http://www.ncbi.nlm.nih.gov/sites/entrez?db=pubmed&cmd=search&term=22958837[uid]+OR+18689976[uid]+OR+17533218[uid]+OR+17170212[uid]	NA	NA
CTSB	cathepsin B	1508	cathepsin B	2	http://www.ncbi.nlm.nih.gov/sites/entrez?db=pubmed&cmd=search&term=15863450[uid]+OR+21190976[uid]	1	http://www.ncbi.nlm.nih.gov/sites/entrez?db=pubmed&cmd=search&term=9310336[uid]	NA	NA
CTSL1	cathepsin L1	1514	cathepsin L	NA	NA	1	http://www.ncbi.nlm.nih.gov/sites/entrez?db=pubmed&cmd=search&term=9310336[uid]	NA	NA
CXCL1	chemokine (C-X-C motif) ligand 1 (melanoma growth stimulating activity, alpha)	2919	CXCL1	2	http://www.ncbi.nlm.nih.gov/sites/entrez?db=pubmed&cmd=search&term=21044331[uid]+OR+23953856[uid]	NA	NA	NA	NA
CYGB	cytoglobin	114757	cytoglobin	1	http://www.ncbi.nlm.nih.gov/sites/entrez?db=pubmed&cmd=search&term=23480354[uid]	NA	NA	NA	NA
CYP11A1	cytochrome P450, family 11, subfamily A, polypeptide 1	1583	P450scc	1	http://www.ncbi.nlm.nih.gov/sites/entrez?db=pubmed&cmd=search&term=12858014[uid]	3	http://www.ncbi.nlm.nih.gov/sites/entrez?db=pubmed&cmd=search&term=10537152[uid]+OR+11988331[uid]+OR+8344198[uid]	NA	NA
CYP19A1	cytochrome P450, family 19, subfamily A, polypeptide 1	1588	Aromatase|aromatase	1	http://www.ncbi.nlm.nih.gov/sites/entrez?db=pubmed&cmd=search&term=24014622[uid]	1	http://www.ncbi.nlm.nih.gov/sites/entrez?db=pubmed&cmd=search&term=19620711[uid]	NA	NA
CYP26A1	cytochrome P450, family 26, subfamily A, polypeptide 1	1592	CYP26A1|Cyp26a1	NA	NA	1	http://www.ncbi.nlm.nih.gov/sites/entrez?db=pubmed&cmd=search&term=20940140[uid]	NA	NA
CYP51A1	cytochrome P450, family 51, subfamily A, polypeptide 1	1595	LDM	NA	NA	1	http://www.ncbi.nlm.nih.gov/sites/entrez?db=pubmed&cmd=search&term=19007561[uid]	NA	NA
DEDD	death effector domain containing	9191	Death effector domain-containing|Death effector domain-containing protein|death effector domain-containing|death effector domain-containing protein	NA	NA	1	http://www.ncbi.nlm.nih.gov/sites/entrez?db=pubmed&cmd=search&term=21135503[uid]	http://www.ncbi.nlm.nih.gov/sites/entrez?db=pubmed&cmd=search&term=21135503[uid]	NA
DES	desmin	1674	Intermediate filament protein|desmin|intermediate filament protein	3	http://www.ncbi.nlm.nih.gov/sites/entrez?db=pubmed&cmd=search&term=2056017[uid]+OR+2056017[uid]	17	http://www.ncbi.nlm.nih.gov/sites/entrez?db=pubmed&cmd=search&term=10430021[uid]+OR+10857484[uid]+OR+12606396[uid]+OR+1391311[uid]+OR+1477205[uid]+OR+15848385[uid]+OR+16245356[uid]+OR+17653607[uid]+OR+2015355[uid]+OR+21966484[uid]+OR+23723570[uid]+OR+3443231[uid]+OR+3533171[uid]+OR+8107049[uid]+OR+8371101[uid]+OR+8393160[uid]+OR+8537036[uid]	NA	NA
DIO3	deiodinase, iodothyronine, type III	1735	Dio3	NA	NA	1	http://www.ncbi.nlm.nih.gov/sites/entrez?db=pubmed&cmd=search&term=24797630[uid]	NA	NA
DIO3OS	DIO3 opposite strand (non-protein coding)	64150	Dio3os	NA	NA	1	http://www.ncbi.nlm.nih.gov/sites/entrez?db=pubmed&cmd=search&term=24797630[uid]	NA	NA
DKK1	dickkopf homolog 1 (Xenopus laevis)	22943	DKK1|Dkk-1|Dkk1	5	http://www.ncbi.nlm.nih.gov/sites/entrez?db=pubmed&cmd=search&term=12021176[uid]+OR+16449346[uid]+OR+21546446[uid]+OR+21858178[uid]+OR+23600832[uid]	2	http://www.ncbi.nlm.nih.gov/sites/entrez?db=pubmed&cmd=search&term=18068158[uid]+OR+18299430[uid]	NA	NA
DKK2	dickkopf homolog 2 (Xenopus laevis)	27123	Dkk2	NA	NA	1	http://www.ncbi.nlm.nih.gov/sites/entrez?db=pubmed&cmd=search&term=18689976[uid]	NA	NA
DLGAP5	discs, large (Drosophila) homolog-associated protein 5	9787	Hurp	NA	NA	1	http://www.ncbi.nlm.nih.gov/sites/entrez?db=pubmed&cmd=search&term=18676373[uid]	http://www.ncbi.nlm.nih.gov/sites/entrez?db=pubmed&cmd=search&term=18676373[uid]	NA
DLL1	delta-like 1 (Drosophila)	28514	DLL1	NA	NA	1	http://www.ncbi.nlm.nih.gov/sites/entrez?db=pubmed&cmd=search&term=23284862[uid]	NA	NA
DLL4	delta-like 4 (Drosophila)	54567	Dll4	NA	NA	2	http://www.ncbi.nlm.nih.gov/sites/entrez?db=pubmed&cmd=search&term=23665443[uid]+OR+24780197[uid]	NA	NA
DNMT1	DNA (cytosine-5-)-methyltransferase 1	1786	DNMT|DNMT1|Dnmt1	2	http://www.ncbi.nlm.nih.gov/sites/entrez?db=pubmed&cmd=search&term=22413869[uid]+OR+23233487[uid]	1	http://www.ncbi.nlm.nih.gov/sites/entrez?db=pubmed&cmd=search&term=23033272[uid]	NA	http://www.ncbi.nlm.nih.gov/sites/entrez?db=pubmed&cmd=search&term=23233487[uid]
DNMT3A	DNA (cytosine-5-)-methyltransferase 3 alpha	1788	DNMT3A|Dnmt3a	2	http://www.ncbi.nlm.nih.gov/sites/entrez?db=pubmed&cmd=search&term=22413869[uid]+OR+23233487[uid]	1	http://www.ncbi.nlm.nih.gov/sites/entrez?db=pubmed&cmd=search&term=23033272[uid]	NA	http://www.ncbi.nlm.nih.gov/sites/entrez?db=pubmed&cmd=search&term=23233487[uid]
DNMT3B	DNA (cytosine-5-)-methyltransferase 3 beta	1789	DNMT3B	1	http://www.ncbi.nlm.nih.gov/sites/entrez?db=pubmed&cmd=search&term=23233487[uid]	NA	NA	NA	http://www.ncbi.nlm.nih.gov/sites/entrez?db=pubmed&cmd=search&term=23233487[uid]
DPP4	dipeptidyl-peptidase 4	1803	CD26	1	http://www.ncbi.nlm.nih.gov/sites/entrez?db=pubmed&cmd=search&term=16569930[uid]	NA	NA	NA	NA
DUSP1	dual specificity phosphatase 1	1843	MKP1	1	http://www.ncbi.nlm.nih.gov/sites/entrez?db=pubmed&cmd=search&term=20026682[uid]	NA	NA	NA	NA
E2F1	E2F transcription factor 1	1869	E2F1	NA	NA	1	http://www.ncbi.nlm.nih.gov/sites/entrez?db=pubmed&cmd=search&term=22403396[uid]	NA	NA
EDNRA	endothelin receptor type A	1909	ETA	1	http://www.ncbi.nlm.nih.gov/sites/entrez?db=pubmed&cmd=search&term=8674835[uid]	NA	NA	NA	NA
EEF1A1	eukaryotic translation elongation factor 1 alpha 1	1915	Eef1a1	NA	NA	1	http://www.ncbi.nlm.nih.gov/sites/entrez?db=pubmed&cmd=search&term=19780023[uid]	NA	NA
EGF	epidermal growth factor (beta-urogastrone)	1950	EGF	16	http://www.ncbi.nlm.nih.gov/sites/entrez?db=pubmed&cmd=search&term=11146370[uid]+OR+11158592[uid]+OR+1385468[uid]+OR+1561233[uid]+OR+15820829[uid]+OR+1715708[uid]+OR+21659473[uid]+OR+2209924[uid]+OR+2226337[uid]+OR+6327749[uid]+OR+7526767[uid]+OR+7672776[uid]+OR+8027231[uid]+OR+8210444[uid]+OR+9007696[uid]+OR+9130070[uid]	11	http://www.ncbi.nlm.nih.gov/sites/entrez?db=pubmed&cmd=search&term=10377066[uid]+OR+10650944[uid]+OR+11554616[uid]+OR+11803549[uid]+OR+12080006[uid]+OR+7938617[uid]+OR+8070371[uid]+OR+8353177[uid]+OR+9048643[uid]+OR+9547511[uid]+OR+9675003[uid]	NA	NA
EGFR	epidermal growth factor receptor (erythroblastic leukemia viral (v-erb-b) oncogene homolog, avian)	1956	EGFR|epidermal growth factor receptor|erbB1	10	http://www.ncbi.nlm.nih.gov/sites/entrez?db=pubmed&cmd=search&term=10634402[uid]+OR+11061549[uid]+OR+11303186[uid]+OR+11360615[uid]+OR+11369616[uid]+OR+11594561[uid]+OR+1375794[uid]+OR+15562026[uid]+OR+20705717[uid]+OR+21098624[uid]	2	http://www.ncbi.nlm.nih.gov/sites/entrez?db=pubmed&cmd=search&term=10377066[uid]+OR+24945252[uid]	NA	NA
EGR1	early growth response 1	1958	Egr1	NA	NA	1	http://www.ncbi.nlm.nih.gov/sites/entrez?db=pubmed&cmd=search&term=25012664[uid]	NA	NA
ELN	elastin	2006	elastin	1	http://www.ncbi.nlm.nih.gov/sites/entrez?db=pubmed&cmd=search&term=9363728[uid]	NA	NA	NA	NA
EMILIN1	elastin microfibril interfacer 1	11117	EMILIN1	1	http://www.ncbi.nlm.nih.gov/sites/entrez?db=pubmed&cmd=search&term=17074837[uid]	NA	NA	NA	NA
ENG	endoglin	2022	ENG|endoglin	NA	NA	1	http://www.ncbi.nlm.nih.gov/sites/entrez?db=pubmed&cmd=search&term=10690190[uid]	NA	NA
ENPEP	glutamyl aminopeptidase (aminopeptidase A)	2028	APA	1	http://www.ncbi.nlm.nih.gov/sites/entrez?db=pubmed&cmd=search&term=11994381[uid]	NA	NA	NA	NA
EPB41L5	erythrocyte membrane protein band 4.1 like 5	57669	EPB41L5	1	http://www.ncbi.nlm.nih.gov/sites/entrez?db=pubmed&cmd=search&term=22432041[uid]	NA	NA	NA	NA
EPHX1	epoxide hydrolase 1, microsomal (xenobiotic)	2052	EPHX	1	http://www.ncbi.nlm.nih.gov/sites/entrez?db=pubmed&cmd=search&term=11520401[uid]	NA	NA	NA	NA
EPO	erythropoietin	2056	Erythropoietin|erythropoietin	1	http://www.ncbi.nlm.nih.gov/sites/entrez?db=pubmed&cmd=search&term=23480354[uid]	2	http://www.ncbi.nlm.nih.gov/sites/entrez?db=pubmed&cmd=search&term=15008895[uid]+OR+17300687[uid]	NA	NA
EPOR	erythropoietin receptor	2057	EPOR|EpoR|erythropoietin receptor	3	http://www.ncbi.nlm.nih.gov/sites/entrez?db=pubmed&cmd=search&term=11732580[uid]+OR+22135724[uid]+OR+23480354[uid]	2	http://www.ncbi.nlm.nih.gov/sites/entrez?db=pubmed&cmd=search&term=15008895[uid]+OR+17300687[uid]	NA	NA
ERAP1	endoplasmic reticulum aminopeptidase 1	51752	ERAP1	1	http://www.ncbi.nlm.nih.gov/sites/entrez?db=pubmed&cmd=search&term=24331737[uid]	NA	NA	NA	NA
ERAP2	endoplasmic reticulum aminopeptidase 2	64167	ERAP2	1	http://www.ncbi.nlm.nih.gov/sites/entrez?db=pubmed&cmd=search&term=24331737[uid]	NA	NA	NA	NA
ERBB2	v-erb-b2 erythroblastic leukemia viral oncogene homolog 2, neuro/glioblastoma derived oncogene homolog (avian)	2064	ERBB2|ErbB2	1	http://www.ncbi.nlm.nih.gov/sites/entrez?db=pubmed&cmd=search&term=21788734[uid]	1	http://www.ncbi.nlm.nih.gov/sites/entrez?db=pubmed&cmd=search&term=9048643[uid]	NA	NA
ERBB3	v-erb-b2 erythroblastic leukemia viral oncogene homolog 3 (avian)	2065	erbB3	1	http://www.ncbi.nlm.nih.gov/sites/entrez?db=pubmed&cmd=search&term=11369616[uid]	1	http://www.ncbi.nlm.nih.gov/sites/entrez?db=pubmed&cmd=search&term=9851845[uid]	NA	NA
ERBB4	v-erb-a erythroblastic leukemia viral oncogene homolog 4 (avian)	2066	ErbB4	1	http://www.ncbi.nlm.nih.gov/sites/entrez?db=pubmed&cmd=search&term=15562026[uid]	1	http://www.ncbi.nlm.nih.gov/sites/entrez?db=pubmed&cmd=search&term=9851845[uid]	NA	NA
EREG	epiregulin	2069	epiregulin	1	http://www.ncbi.nlm.nih.gov/sites/entrez?db=pubmed&cmd=search&term=22788113[uid]	NA	NA	NA	NA
ESR1	estrogen receptor 1	2099	ESR|ESR1	NA	NA	1	http://www.ncbi.nlm.nih.gov/sites/entrez?db=pubmed&cmd=search&term=21248290[uid]	NA	NA
ESRRA	estrogen-related receptor alpha	2101	NR3B1|estrogen-related receptor alpha	1	http://www.ncbi.nlm.nih.gov/sites/entrez?db=pubmed&cmd=search&term=20668045[uid]	NA	NA	NA	NA
ESRRB	estrogen-related receptor beta	2103	orphan nuclear receptor	2	http://www.ncbi.nlm.nih.gov/sites/entrez?db=pubmed&cmd=search&term=20668045[uid]+OR+21146499[uid]	NA	NA	NA	NA
ETS1	v-ets erythroblastosis virus E26 oncogene homolog 1 (avian)	2113	ETS1|Ets protein|Ets-1	3	http://www.ncbi.nlm.nih.gov/sites/entrez?db=pubmed&cmd=search&term=12200232[uid]+OR+16455618[uid]+OR+21401636[uid]	1	http://www.ncbi.nlm.nih.gov/sites/entrez?db=pubmed&cmd=search&term=20056823[uid]	NA	NA
ETV1	ets variant 1	2115	ER81	NA	NA	1	http://www.ncbi.nlm.nih.gov/sites/entrez?db=pubmed&cmd=search&term=15855628[uid]	NA	NA
ETV4	ets variant 4	2118	PEA3	NA	NA	1	http://www.ncbi.nlm.nih.gov/sites/entrez?db=pubmed&cmd=search&term=15855628[uid]	NA	NA
ETV5	ets variant 5	2119	ERM	NA	NA	1	http://www.ncbi.nlm.nih.gov/sites/entrez?db=pubmed&cmd=search&term=15855628[uid]	NA	NA
EZH2	enhancer of zeste homolog 2 (Drosophila)	2146	EZH2	1	http://www.ncbi.nlm.nih.gov/sites/entrez?db=pubmed&cmd=search&term=21903722[uid]	NA	NA	NA	http://www.ncbi.nlm.nih.gov/sites/entrez?db=pubmed&cmd=search&term=21903722[uid]
F10	coagulation factor X	2159	FXa	1	http://www.ncbi.nlm.nih.gov/sites/entrez?db=pubmed&cmd=search&term=21220249[uid]	NA	NA	NA	NA
F2R	coagulation factor II (thrombin) receptor	2149	thrombin receptor	1	http://www.ncbi.nlm.nih.gov/sites/entrez?db=pubmed&cmd=search&term=12213885[uid]	NA	NA	NA	NA
F3	coagulation factor III (thromboplastin, tissue factor)	2152	tissue factor	13	http://www.ncbi.nlm.nih.gov/sites/entrez?db=pubmed&cmd=search&term=10406075[uid]+OR+10634402[uid]+OR+10707957[uid]+OR+11041230[uid]+OR+11416037[uid]+OR+11594561[uid]+OR+14667977[uid]+OR+14726435[uid]+OR+18443332[uid]+OR+20885978[uid]+OR+8421090[uid]+OR+8796825[uid]+OR+9506750[uid]	NA	NA	NA	NA
FABP4	fatty acid binding protein 4, adipocyte	2167	FABP4|Fabp4	NA	NA	1	http://www.ncbi.nlm.nih.gov/sites/entrez?db=pubmed&cmd=search&term=21704217[uid]	NA	NA
FAS	Fas (TNF receptor superfamily, member 6)	355	Fas antigen	1	http://www.ncbi.nlm.nih.gov/sites/entrez?db=pubmed&cmd=search&term=12736718[uid]	NA	NA	NA	NA
FASLG	Fas ligand (TNF superfamily, member 6)	356	Fas ligand|FasL	2	http://www.ncbi.nlm.nih.gov/sites/entrez?db=pubmed&cmd=search&term=17196256[uid]+OR+14726435[uid]	1	http://www.ncbi.nlm.nih.gov/sites/entrez?db=pubmed&cmd=search&term=12801416[uid]	NA	NA
FASN	fatty acid synthase	2194	fatty acid synthase	1	http://www.ncbi.nlm.nih.gov/sites/entrez?db=pubmed&cmd=search&term=8986532[uid]	NA	NA	NA	NA
FBLN1	fibulin 1	2192	FBLN1	1	http://www.ncbi.nlm.nih.gov/sites/entrez?db=pubmed&cmd=search&term=23036802[uid]	NA	NA	NA	NA
FGF2	fibroblast growth factor 2 (basic)	2247	bFGF	1	http://www.ncbi.nlm.nih.gov/sites/entrez?db=pubmed&cmd=search&term=14972451[uid]	4	http://www.ncbi.nlm.nih.gov/sites/entrez?db=pubmed&cmd=search&term=10650944[uid]+OR+8169558[uid]+OR+8218629[uid]+OR+9845676[uid]	NA	NA
FGF7	fibroblast growth factor 7 (keratinocyte growth factor)	2252	KGF|keratinocyte growth factor	1	http://www.ncbi.nlm.nih.gov/sites/entrez?db=pubmed&cmd=search&term=9622304[uid]	NA	NA	NA	NA
FGL2	fibrinogen-like 2	10875	Fgl2|fgl2	1	http://www.ncbi.nlm.nih.gov/sites/entrez?db=pubmed&cmd=search&term=14742694[uid]	2	http://www.ncbi.nlm.nih.gov/sites/entrez?db=pubmed&cmd=search&term=10429765[uid]+OR+14742694[uid]	NA	NA
FKBP4	FK506 binding protein 4, 59kDa	2288	FKBP4|FKBP52|Fkbp52	1	http://www.ncbi.nlm.nih.gov/sites/entrez?db=pubmed&cmd=search&term=22279148[uid]	2	http://www.ncbi.nlm.nih.gov/sites/entrez?db=pubmed&cmd=search&term=16873445[uid]+OR+17571166[uid]	http://www.ncbi.nlm.nih.gov/sites/entrez?db=pubmed&cmd=search&term=16873445[uid]+OR+22279148[uid]	NA
FKBP5	FK506 binding protein 5	2289	FKBP5	1	http://www.ncbi.nlm.nih.gov/sites/entrez?db=pubmed&cmd=search&term=22279148[uid]	NA	NA	NA	NA
FLT1	fms-related tyrosine kinase 1 (vascular endothelial growth factor/vascular permeability factor receptor)	2321	FLT1|Flt1|VEGFR1	2	http://www.ncbi.nlm.nih.gov/sites/entrez?db=pubmed&cmd=search&term=19474288[uid]+OR+24303885[uid]	2	http://www.ncbi.nlm.nih.gov/sites/entrez?db=pubmed&cmd=search&term=24048574[uid]+OR+25122061[uid]	NA	NA
FMOD	fibromodulin	2331	Fibromodulin|fibromodulin	1	http://www.ncbi.nlm.nih.gov/sites/entrez?db=pubmed&cmd=search&term=21914771[uid]	1	http://www.ncbi.nlm.nih.gov/sites/entrez?db=pubmed&cmd=search&term=12683929[uid]	NA	NA
FN1	fibronectin 1	2335	FN|Fn	3	http://www.ncbi.nlm.nih.gov/sites/entrez?db=pubmed&cmd=search&term=10330107[uid]+OR+14611684[uid]+OR+9721590[uid]	2	http://www.ncbi.nlm.nih.gov/sites/entrez?db=pubmed&cmd=search&term=12700193[uid]+OR+8896988[uid]	NA	NA
FOS	v-fos FBJ murine osteosarcoma viral oncogene homolog	2353	C-fos|FOS|c-fos	3	http://www.ncbi.nlm.nih.gov/sites/entrez?db=pubmed&cmd=search&term=14611684[uid]+OR+24086495[uid]+OR+9237242[uid]	1	http://www.ncbi.nlm.nih.gov/sites/entrez?db=pubmed&cmd=search&term=14526314[uid]	NA	NA
FOSL1	FOS-like antigen 1	8061	Fra-1	NA	NA	1	http://www.ncbi.nlm.nih.gov/sites/entrez?db=pubmed&cmd=search&term=22514284[uid]	NA	NA
FOXO1	forkhead box O1	2308	FKHR|FOXO1|FOXO1A|forkhead box O1	19	http://www.ncbi.nlm.nih.gov/sites/entrez?db=pubmed&cmd=search&term=11893744[uid]+OR+16123151[uid]+OR+16614392[uid]+OR+16690806[uid]+OR+16709600[uid]+OR+17609436[uid]+OR+17640988[uid]+OR+19619280[uid]+OR+19727442[uid]+OR+21068146[uid]+OR+21131554[uid]+OR+21401636[uid]+OR+22151839[uid]+OR+22474110[uid]+OR+22538365[uid]+OR+22911744[uid]+OR+23352189[uid]+OR+23381604[uid]+OR+25023677[uid]	NA	NA	NA	NA
FOXO3	forkhead box O3	2309	FOXO3|FOXO3a	1	http://www.ncbi.nlm.nih.gov/sites/entrez?db=pubmed&cmd=search&term=16709600[uid]	NA	NA	http://www.ncbi.nlm.nih.gov/sites/entrez?db=pubmed&cmd=search&term=16709600[uid]	http://www.ncbi.nlm.nih.gov/sites/entrez?db=pubmed&cmd=search&term=16709600[uid]
FPR2	formyl peptide receptor 2	2358	FPR2	1	http://www.ncbi.nlm.nih.gov/sites/entrez?db=pubmed&cmd=search&term=21555360[uid]	NA	NA	NA	NA
FST	follistatin	10468	Follistatin|follistatin	NA	NA	6	http://www.ncbi.nlm.nih.gov/sites/entrez?db=pubmed&cmd=search&term=12493714[uid]+OR+1691705[uid]+OR+17922694[uid]+OR+7544272[uid]+OR+7821227[uid]+OR+8299586[uid]	NA	NA
FSTL3	follistatin-like 3 (secreted glycoprotein)	10272	FLRG|Fstl3	2	http://www.ncbi.nlm.nih.gov/sites/entrez?db=pubmed&cmd=search&term=12970321[uid]+OR+15130517[uid]	2	http://www.ncbi.nlm.nih.gov/sites/entrez?db=pubmed&cmd=search&term=12493714[uid]+OR+17510242[uid]	NA	NA
FYN	FYN oncogene related to SRC, FGR, YES	2534	Fyn	1	http://www.ncbi.nlm.nih.gov/sites/entrez?db=pubmed&cmd=search&term=10342851[uid]	NA	NA	NA	NA
FZD2	frizzled homolog 2 (Drosophila)	2535	Fzd2	NA	NA	1	http://www.ncbi.nlm.nih.gov/sites/entrez?db=pubmed&cmd=search&term=19164167[uid]	NA	NA
FZD4	frizzled homolog 4 (Drosophila)	8322	Fzd4	NA	NA	1	http://www.ncbi.nlm.nih.gov/sites/entrez?db=pubmed&cmd=search&term=19164167[uid]	NA	NA
FZD6	frizzled homolog 6 (Drosophila)	8323	Fzd6	NA	NA	1	http://www.ncbi.nlm.nih.gov/sites/entrez?db=pubmed&cmd=search&term=19164167[uid]	NA	NA
G6PD	glucose-6-phosphate dehydrogenase	2539	glucose-6-phosphate dehydrogenase	1	http://www.ncbi.nlm.nih.gov/sites/entrez?db=pubmed&cmd=search&term=21680659[uid]	1	http://www.ncbi.nlm.nih.gov/sites/entrez?db=pubmed&cmd=search&term=23718985[uid]	NA	NA
GABRP	gamma-aminobutyric acid (GABA) A receptor, pi	2568	GABRP	NA	NA	1	http://www.ncbi.nlm.nih.gov/sites/entrez?db=pubmed&cmd=search&term=23150429[uid]	NA	NA
GATA2	GATA binding protein 2	2624	GATA2	NA	NA	1	http://www.ncbi.nlm.nih.gov/sites/entrez?db=pubmed&cmd=search&term=22476030[uid]	NA	NA
GDF11	growth differentiation factor 11	10220	GDF11	1	http://www.ncbi.nlm.nih.gov/sites/entrez?db=pubmed&cmd=search&term=18434375[uid]	NA	NA	NA	NA
GDF15	growth differentiation factor 15	9518	MIC-1	1	http://www.ncbi.nlm.nih.gov/sites/entrez?db=pubmed&cmd=search&term=22064648[uid]	NA	NA	NA	NA
GDF5	growth differentiation factor 5	8200	GDF5	1	http://www.ncbi.nlm.nih.gov/sites/entrez?db=pubmed&cmd=search&term=18434375[uid]	NA	NA	NA	NA
GJA1	gap junction protein, alpha 1, 43kDa	2697	CX43|Cx43|Gja1|connexin 43|cx43	2	http://www.ncbi.nlm.nih.gov/sites/entrez?db=pubmed&cmd=search&term=21767601[uid]+OR+24270393[uid]	9	http://www.ncbi.nlm.nih.gov/sites/entrez?db=pubmed&cmd=search&term=15028626[uid]+OR+1655436[uid]+OR+21645927[uid]+OR+22963809[uid]+OR+24048574[uid]+OR+7654373[uid]+OR+7888490[uid]+OR+8735949[uid]+OR+8924512[uid]	http://www.ncbi.nlm.nih.gov/sites/entrez?db=pubmed&cmd=search&term=24048574[uid]	NA
GJA4	gap junction protein, alpha 4, 37kDa	2701	cx37	NA	NA	1	http://www.ncbi.nlm.nih.gov/sites/entrez?db=pubmed&cmd=search&term=1655436[uid]	NA	NA
GJB1	gap junction protein, beta 1, 32kDa	2705	cx32	NA	NA	1	http://www.ncbi.nlm.nih.gov/sites/entrez?db=pubmed&cmd=search&term=1655436[uid]	NA	NA
GJB2	gap junction protein, beta 2, 26kDa	2706	Cx26|GJB2|connexin 26|cx26	NA	NA	7	http://www.ncbi.nlm.nih.gov/sites/entrez?db=pubmed&cmd=search&term=15028626[uid]+OR+1655436[uid]+OR+21645927[uid]+OR+23843229[uid]+OR+7888490[uid]+OR+8735949[uid]+OR+8924512[uid]	NA	NA
GK	glycerol kinase	2710	glycerol kinase	NA	NA	1	http://www.ncbi.nlm.nih.gov/sites/entrez?db=pubmed&cmd=search&term=21130427[uid]	NA	NA
GLI1	glioma-associated oncogene homolog 1 (zinc finger protein)	2735	Gli1	NA	NA	1	http://www.ncbi.nlm.nih.gov/sites/entrez?db=pubmed&cmd=search&term=22958837[uid]	NA	NA
GNA12	guanine nucleotide binding protein (G protein) alpha 12	2768	Gna12	NA	NA	1	http://www.ncbi.nlm.nih.gov/sites/entrez?db=pubmed&cmd=search&term=19780023[uid]	NA	NA
GNRH1	gonadotropin-releasing hormone 1 (luteinizing-releasing hormone)	2796	GnRH|LHRH	1	http://www.ncbi.nlm.nih.gov/sites/entrez?db=pubmed&cmd=search&term=9484912[uid]	1	http://www.ncbi.nlm.nih.gov/sites/entrez?db=pubmed&cmd=search&term=9061502[uid]	NA	NA
GNRH2	gonadotropin-releasing hormone 2	2797	GnRH-II	1	http://www.ncbi.nlm.nih.gov/sites/entrez?db=pubmed&cmd=search&term=20400076[uid]	NA	NA	NA	NA
GNRHR	gonadotropin-releasing hormone receptor	2798	GnRHR	1	http://www.ncbi.nlm.nih.gov/sites/entrez?db=pubmed&cmd=search&term=20400076[uid]	NA	NA	NA	NA
GPER	G protein-coupled estrogen receptor 1	2852	G protein-coupled estrogen receptor 1|GPER	1	http://www.ncbi.nlm.nih.gov/sites/entrez?db=pubmed&cmd=search&term=20508064[uid]	NA	NA	NA	http://www.ncbi.nlm.nih.gov/sites/entrez?db=pubmed&cmd=search&term=20508064[uid]
GPX3	glutathione peroxidase 3 (plasma)	2878	GPX3|Gpx3|glutathione peroxidase 3	NA	NA	1	http://www.ncbi.nlm.nih.gov/sites/entrez?db=pubmed&cmd=search&term=24631040[uid]	NA	NA
GRB10	growth factor receptor-bound protein 10	2887	GRB10	NA	NA	1	http://www.ncbi.nlm.nih.gov/sites/entrez?db=pubmed&cmd=search&term=24149516[uid]	NA	NA
GSN	gelsolin (amyloidosis, Finnish type)	2934	Gelsolin|gelsolin	NA	NA	1	http://www.ncbi.nlm.nih.gov/sites/entrez?db=pubmed&cmd=search&term=9974217[uid]	NA	NA
HAND2	heart and neural crest derivatives expressed 2	9464	HAND2|Hand2	3	http://www.ncbi.nlm.nih.gov/sites/entrez?db=pubmed&cmd=search&term=24745730[uid]+OR+23036802[uid]+OR+21527398[uid]	2	http://www.ncbi.nlm.nih.gov/sites/entrez?db=pubmed&cmd=search&term=21330545[uid]+OR+21527398[uid]	http://www.ncbi.nlm.nih.gov/sites/entrez?db=pubmed&cmd=search&term=21330545[uid]	NA
HBEGF	heparin-binding EGF-like growth factor	1839	Heparin-binding epidermal growth factor	1	http://www.ncbi.nlm.nih.gov/sites/entrez?db=pubmed&cmd=search&term=15562026[uid]	4	http://www.ncbi.nlm.nih.gov/sites/entrez?db=pubmed&cmd=search&term=23994020[uid]+OR+23909989[uid]+OR+8070371[uid]+OR+14697362[uid]	NA	NA
HLA-G	major histocompatibility complex, class I, G	3135	HLA-G	1	http://www.ncbi.nlm.nih.gov/sites/entrez?db=pubmed&cmd=search&term=17951263[uid]	NA	NA	NA	NA
HMOX1	heme oxygenase (decycling) 1	3162	HMOX1	1	http://www.ncbi.nlm.nih.gov/sites/entrez?db=pubmed&cmd=search&term=18307065[uid]	NA	NA	NA	NA
HOXA10	homeobox A10	3206	HOXA10|HoxA10|Hoxa10|homeo box A10|homeobox A10	10	http://www.ncbi.nlm.nih.gov/sites/entrez?db=pubmed&cmd=search&term=22911744[uid]+OR+22279148[uid]+OR+21325691[uid]+OR+21325691[uid]+OR+20478621[uid]+OR+20104425[uid]+OR+20103740[uid]+OR+19084499[uid]+OR+17350963[uid]+OR+15749785[uid]	7	http://www.ncbi.nlm.nih.gov/sites/entrez?db=pubmed&cmd=search&term=23008516[uid]+OR+18456676[uid]+OR+15661853[uid]+OR+15528267[uid]+OR+10379898[uid]+OR+9924184[uid]+OR+8787743[uid]	http://www.ncbi.nlm.nih.gov/sites/entrez?db=pubmed&cmd=search&term=8787743[uid]+OR+9924184[uid]	http://www.ncbi.nlm.nih.gov/sites/entrez?db=pubmed&cmd=search&term=16094499[uid]
HOXA11	homeobox A11	3207	HOXA11|HoxA11|Hoxa11	3	http://www.ncbi.nlm.nih.gov/sites/entrez?db=pubmed&cmd=search&term=12489992[uid]+OR+25023677[uid]+OR+19727442[uid]	2	http://www.ncbi.nlm.nih.gov/sites/entrez?db=pubmed&cmd=search&term=9160706[uid]+OR+16514199[uid]	http://www.ncbi.nlm.nih.gov/sites/entrez?db=pubmed&cmd=search&term=9160706[uid]	NA
HOXA9	homeobox A9	3205	HOXA9	NA	NA	1	http://www.ncbi.nlm.nih.gov/sites/entrez?db=pubmed&cmd=search&term=16551735[uid]	NA	NA
HP	haptoglobin	3240	Haptoglobin|haptoglobin	1	http://www.ncbi.nlm.nih.gov/sites/entrez?db=pubmed&cmd=search&term=11470862[uid]	NA	NA	NA	NA
HPSE	heparanase	10855	HPSE|Heparanase|heparanase	1	http://www.ncbi.nlm.nih.gov/sites/entrez?db=pubmed&cmd=search&term=17989358[uid]	1	http://www.ncbi.nlm.nih.gov/sites/entrez?db=pubmed&cmd=search&term=17507691[uid]	NA	NA
HSPA5	heat shock 70kDa protein 5 (glucose-regulated protein, 78kDa)	3309	GRP78	NA	NA	1	http://www.ncbi.nlm.nih.gov/sites/entrez?db=pubmed&cmd=search&term=24242779[uid]	NA	NA
HSPB1	heat shock 27kDa protein 1	3315	hsp25	NA	NA	1	http://www.ncbi.nlm.nih.gov/sites/entrez?db=pubmed&cmd=search&term=8724361[uid]	NA	NA
HSPD1	heat shock 60kDa protein 1 (chaperonin)	3329	Hsp60	1	http://www.ncbi.nlm.nih.gov/sites/entrez?db=pubmed&cmd=search&term=18476087[uid]	NA	NA	NA	NA
HTRA1	HtrA serine peptidase 1	5654	HtrA1	3	http://www.ncbi.nlm.nih.gov/sites/entrez?db=pubmed&cmd=search&term=17072861[uid]+OR+18667191[uid]+OR+25002585[uid]	1	http://www.ncbi.nlm.nih.gov/sites/entrez?db=pubmed&cmd=search&term=17510242[uid]	NA	NA
HTRA3	HtrA serine peptidase 3	94031	serine protease HTRA3	1	http://www.ncbi.nlm.nih.gov/sites/entrez?db=pubmed&cmd=search&term=21035848[uid]	NA	NA	NA	NA
HTRA4	HtrA serine peptidase 4	203100	HtrA4	1	http://www.ncbi.nlm.nih.gov/sites/entrez?db=pubmed&cmd=search&term=25002585[uid]	NA	NA	NA	NA
IDO1	indoleamine 2,3-dioxygenase 1	3620	IDO	3	http://www.ncbi.nlm.nih.gov/sites/entrez?db=pubmed&cmd=search&term=11912287[uid]+OR+15950064[uid]+OR+17321596[uid]	NA	NA	NA	NA
IFNG	interferon, gamma	3458	IFNG|IFNg	NA	NA	2	http://www.ncbi.nlm.nih.gov/sites/entrez?db=pubmed&cmd=search&term=1391316[uid]+OR+17151350[uid]	NA	NA
IGFBP1	insulin-like growth factor binding protein 1	3484	IGF-BP25|IGF-binding protein 1|IGFBP1|Insulin-like growth factor binding protein 1|PP12|Placental protein 12|hIGFBP-1|insulin-like growth factor binding protein 1	38	http://www.ncbi.nlm.nih.gov/sites/entrez?db=pubmed&cmd=search&term=10889835[uid]+OR+10990442[uid]+OR+12706295[uid]+OR+1371448[uid]+OR+1534990[uid]+OR+16690806[uid]+OR+17065600[uid]+OR+1708779[uid]+OR+17267700[uid]+OR+17315477[uid]+OR+17350963[uid]+OR+18815356[uid]+OR+19619280[uid]+OR+20085912[uid]+OR+20164440[uid]+OR+20478621[uid]+OR+21159852[uid]+OR+21273127[uid]+OR+21858178[uid]+OR+21903722[uid…	2	http://www.ncbi.nlm.nih.gov/sites/entrez?db=pubmed&cmd=search&term=20056823[uid]+OR+7520496[uid]	NA	NA
IGFBP4	insulin-like growth factor binding protein 4	3487	BP-4|IGFBP-4	3	http://www.ncbi.nlm.nih.gov/sites/entrez?db=pubmed&cmd=search&term=11006326[uid]+OR+11994388[uid]+OR+8675597[uid]	4	http://www.ncbi.nlm.nih.gov/sites/entrez?db=pubmed&cmd=search&term=16338473[uid]+OR+8527514[uid]+OR+9133435[uid]+OR+9510969[uid]	NA	NA
IGFBP7	insulin-like growth factor binding protein 7	3490	IGFBP7	NA	NA	1	http://www.ncbi.nlm.nih.gov/sites/entrez?db=pubmed&cmd=search&term=23028860[uid]	NA	NA
IL10	interleukin 10	3586	IL-10|IL10	2	http://www.ncbi.nlm.nih.gov/sites/entrez?db=pubmed&cmd=search&term=12466379[uid]+OR+15596223[uid]	1	http://www.ncbi.nlm.nih.gov/sites/entrez?db=pubmed&cmd=search&term=23790320[uid]	NA	NA
IL11	interleukin 11	3589	IL-11|IL11|Il11|Interleukin 11|interleukin 11	20	http://www.ncbi.nlm.nih.gov/sites/entrez?db=pubmed&cmd=search&term=11006319[uid]+OR+11994383[uid]+OR+12087078[uid]+OR+12569176[uid]+OR+12740032[uid]+OR+15465850[uid]+OR+15613426[uid]+OR+15784719[uid]+OR+15998775[uid]+OR+16243853[uid]+OR+16295654[uid]+OR+16709613[uid]+OR+16860880[uid]+OR+18987331[uid]+OR+19757390[uid]+OR+19801577[uid]+OR+20074812[uid]+OR+20478621[uid]+OR+20668109[uid]+OR+24635366[…	12	http://www.ncbi.nlm.nih.gov/sites/entrez?db=pubmed&cmd=search&term=11560100[uid]+OR+11570967[uid]+OR+12069390[uid]+OR+15499555[uid]+OR+15537430[uid]+OR+15937114[uid]+OR+16959875[uid]+OR+17881769[uid]+OR+18992081[uid]+OR+19144959[uid]+OR+23392257[uid]+OR+9500603[uid]	http://www.ncbi.nlm.nih.gov/sites/entrez?db=pubmed&cmd=search&term=11994383[uid]	NA
IL11RA	interleukin 11 receptor, alpha	3590	IL11RA|IL11Ra|Il11ra|interleukin-11 receptor alpha chain	1	http://www.ncbi.nlm.nih.gov/sites/entrez?db=pubmed&cmd=search&term=18987331[uid]	6	http://www.ncbi.nlm.nih.gov/sites/entrez?db=pubmed&cmd=search&term=11570967[uid]+OR+15537430[uid]+OR+17881769[uid]+OR+19144959[uid]+OR+19647472[uid]+OR+9500603[uid]	http://www.ncbi.nlm.nih.gov/sites/entrez?db=pubmed&cmd=search&term=17881769[uid]+OR+19144959[uid]+OR+19647472[uid]+OR+9500603[uid]	NA
IL15	interleukin 15	3600	IL-15|IL15	9	http://www.ncbi.nlm.nih.gov/sites/entrez?db=pubmed&cmd=search&term=10611264[uid]+OR+10952908[uid]+OR+11932337[uid]+OR+14967219[uid]+OR+19088135[uid]+OR+20478621[uid]+OR+23308012[uid]+OR+23676498[uid]+OR+24754847[uid]	3	http://www.ncbi.nlm.nih.gov/sites/entrez?db=pubmed&cmd=search&term=12816981[uid]+OR+12960317[uid]+OR+21966484[uid]	NA	NA
IL17A	interleukin 17A	3605	IL-17	2	http://www.ncbi.nlm.nih.gov/sites/entrez?db=pubmed&cmd=search&term=20106535[uid]+OR+20219063[uid]	1	http://www.ncbi.nlm.nih.gov/sites/entrez?db=pubmed&cmd=search&term=23406501[uid]	NA	NA
IL18	interleukin 18 (interferon-gamma-inducing factor)	3606	IL-18	2	http://www.ncbi.nlm.nih.gov/sites/entrez?db=pubmed&cmd=search&term=11464579[uid]+OR+12516629[uid]	1	http://www.ncbi.nlm.nih.gov/sites/entrez?db=pubmed&cmd=search&term=25049723[uid]	NA	NA
IL1B	interleukin 1, beta	3553	IL-1|IL1B|IL1b	25	http://www.ncbi.nlm.nih.gov/sites/entrez?db=pubmed&cmd=search&term=10422725[uid]+OR+10674980[uid]+OR+10729317[uid]+OR+10735599[uid]+OR+11146371[uid]+OR+11238529[uid]+OR+11520401[uid]+OR+15033303[uid]+OR+1561233[uid]+OR+16860880[uid]+OR+16883068[uid]+OR+18276934[uid]+OR+19155066[uid]+OR+19339710[uid]+OR+1955497[uid]+OR+20668109[uid]+OR+7480798[uid]+OR+7488646[uid]+OR+7530725[uid]+OR+7531717[uid]+O…	2	http://www.ncbi.nlm.nih.gov/sites/entrez?db=pubmed&cmd=search&term=23379349[uid]+OR+8399854[uid]	NA	NA
IL1R2	interleukin 1 receptor, type II	7850	IL1R2|Il1r2	NA	NA	1	http://www.ncbi.nlm.nih.gov/sites/entrez?db=pubmed&cmd=search&term=22556012[uid]	NA	NA
IL20RA	interleukin 20 receptor, alpha	53832	IL-20R1	1	http://www.ncbi.nlm.nih.gov/sites/entrez?db=pubmed&cmd=search&term=23649593[uid]	NA	NA	NA	NA
IL20RB	interleukin 20 receptor beta	53833	IL-20R2	1	http://www.ncbi.nlm.nih.gov/sites/entrez?db=pubmed&cmd=search&term=23649593[uid]	NA	NA	NA	NA
IL23A	interleukin 23, alpha subunit p19	51561	IL-23	1	http://www.ncbi.nlm.nih.gov/sites/entrez?db=pubmed&cmd=search&term=20106535[uid]	NA	NA	NA	NA
IL24	interleukin 24	11009	IL-24	2	http://www.ncbi.nlm.nih.gov/sites/entrez?db=pubmed&cmd=search&term=18704311[uid]+OR+23649593[uid]	NA	NA	NA	NA
IL3	interleukin 3 (colony-stimulating factor, multiple)	3562	IL-3	NA	NA	1	http://www.ncbi.nlm.nih.gov/sites/entrez?db=pubmed&cmd=search&term=8260602[uid]	NA	NA
IL6	interleukin 6 (interferon, beta 2)	3569	IL-6|IL6|Il-6|interleukin 6	4	http://www.ncbi.nlm.nih.gov/sites/entrez?db=pubmed&cmd=search&term=1548355[uid]+OR+21767601[uid]+OR+21555360[uid]+OR+10729317[uid]	4	http://www.ncbi.nlm.nih.gov/sites/entrez?db=pubmed&cmd=search&term=1691500[uid]+OR+8920166[uid]+OR+17255200[uid]+OR+21966484[uid]	http://www.ncbi.nlm.nih.gov/sites/entrez?db=pubmed&cmd=search&term=10499497[uid]	NA
INHBB	inhibin, beta B	3625	INHBB	1	http://www.ncbi.nlm.nih.gov/sites/entrez?db=pubmed&cmd=search&term=18381568[uid]	NA	NA	NA	NA
IRF1	interferon regulatory factor 1	3659	IRF-1	1	http://www.ncbi.nlm.nih.gov/sites/entrez?db=pubmed&cmd=search&term=18555234[uid]	NA	NA	NA	NA
IRS1	insulin receptor substrate 1	3667	insulin receptor substrate 1	1	http://www.ncbi.nlm.nih.gov/sites/entrez?db=pubmed&cmd=search&term=19038974[uid]	NA	NA	NA	NA
ISG15	ISG15 ubiquitin-like modifier	9636	G1p2|ISG15|Isg15|Ubiquitin cross-reactive protein|ubiquitin cross-reactive protein	3	http://www.ncbi.nlm.nih.gov/sites/entrez?db=pubmed&cmd=search&term=10084967[uid]+OR+10508226[uid]+OR+24996384[uid]	3	http://www.ncbi.nlm.nih.gov/sites/entrez?db=pubmed&cmd=search&term=12810567[uid]+OR+16616120[uid]+OR+20660068[uid]	http://www.ncbi.nlm.nih.gov/sites/entrez?db=pubmed&cmd=search&term=20660068[uid]	NA
ITGA5	integrin, alpha 5 (fibronectin receptor, alpha polypeptide)	3678	CD49e|ITGA5	1	http://www.ncbi.nlm.nih.gov/sites/entrez?db=pubmed&cmd=search&term=15964615[uid]	1	http://www.ncbi.nlm.nih.gov/sites/entrez?db=pubmed&cmd=search&term=19776386[uid]	NA	NA
ITGA6	integrin, alpha 6	3655	CD49f	1	http://www.ncbi.nlm.nih.gov/sites/entrez?db=pubmed&cmd=search&term=15964615[uid]	NA	NA	NA	NA
ITGB1	integrin, beta 1 (fibronectin receptor, beta polypeptide, antigen CD29 includes MDF2, MSK12)	3688	ITGB1	NA	NA	1	http://www.ncbi.nlm.nih.gov/sites/entrez?db=pubmed&cmd=search&term=19776386[uid]	NA	NA
JAK2	Janus kinase 2 (a protein tyrosine kinase)	3717	Jak2|Janus kinase 2|janus kinase 2	NA	NA	4	http://www.ncbi.nlm.nih.gov/sites/entrez?db=pubmed&cmd=search&term=10770492[uid]+OR+11181541[uid]+OR+16959875[uid]+OR+17255200[uid]	NA	NA
JUN	jun oncogene	3725	c-jun	3	http://www.ncbi.nlm.nih.gov/sites/entrez?db=pubmed&cmd=search&term=14611684[uid]+OR+9237242[uid]+OR+9589694[uid]	NA	NA	NA	NA
KDR	kinase insert domain receptor (a type III receptor tyrosine kinase)	3791	KDR|VEGFR|VEGFR2|Vascular endothelial growth factor receptor 2	3	http://www.ncbi.nlm.nih.gov/sites/entrez?db=pubmed&cmd=search&term=10694277[uid]+OR+11882015[uid]+OR+14972451[uid]	5	http://www.ncbi.nlm.nih.gov/sites/entrez?db=pubmed&cmd=search&term=10705382[uid]+OR+19406950[uid]+OR+23853117[uid]+OR+24048574[uid]+OR+24780197[uid]	NA	NA
KISS1	KiSS-1 metastasis-suppressor	3814	KISS-1|Kiss1|kisspeptin|metastin	1	http://www.ncbi.nlm.nih.gov/sites/entrez?db=pubmed&cmd=search&term=24908069[uid]	1	http://www.ncbi.nlm.nih.gov/sites/entrez?db=pubmed&cmd=search&term=24830702[uid]	NA	NA
KISS1R	KISS1 receptor	84634	GPR54	1	http://www.ncbi.nlm.nih.gov/sites/entrez?db=pubmed&cmd=search&term=24908069[uid]	1	http://www.ncbi.nlm.nih.gov/sites/entrez?db=pubmed&cmd=search&term=24830702[uid]	NA	NA
KLF12	Kruppel-like factor 12	11278	KLF12	1	http://www.ncbi.nlm.nih.gov/sites/entrez?db=pubmed&cmd=search&term=23458459[uid]	NA	NA	NA	NA
KLF13	Kruppel-like factor 13	51621	KLF13	NA	NA	1	http://www.ncbi.nlm.nih.gov/sites/entrez?db=pubmed&cmd=search&term=22993382[uid]	NA	NA
KLF9	Kruppel-like factor 9	687	Bteb1|KLF9	NA	NA	3	http://www.ncbi.nlm.nih.gov/sites/entrez?db=pubmed&cmd=search&term=15117941[uid]+OR+20410205[uid]+OR+22993382[uid]	NA	NA
KLK1	kallikrein 1	3816	Klk1|Tissue kallikrein|tissue kallikrein	1	http://www.ncbi.nlm.nih.gov/sites/entrez?db=pubmed&cmd=search&term=11954665[uid]	1	http://www.ncbi.nlm.nih.gov/sites/entrez?db=pubmed&cmd=search&term=10456837[uid]	NA	NA
KLK5	kallikrein-related peptidase 5	25818	Klk5	NA	NA	1	http://www.ncbi.nlm.nih.gov/sites/entrez?db=pubmed&cmd=search&term=10456837[uid]	NA	NA
KLK9	kallikrein-related peptidase 9	284366	Klk9	NA	NA	1	http://www.ncbi.nlm.nih.gov/sites/entrez?db=pubmed&cmd=search&term=10456837[uid]	NA	NA
KREMEN1	kringle containing transmembrane protein 1	83999	Kremen1	NA	NA	1	http://www.ncbi.nlm.nih.gov/sites/entrez?db=pubmed&cmd=search&term=18068158[uid]	NA	NA
LAMA1	laminin, alpha 1	284217	LAMA1	1	http://www.ncbi.nlm.nih.gov/sites/entrez?db=pubmed&cmd=search&term=17267700[uid]	NA	NA	NA	NA
LAMB1	laminin, beta 1	3912	LAMB1	1	http://www.ncbi.nlm.nih.gov/sites/entrez?db=pubmed&cmd=search&term=16690806[uid]	NA	NA	NA	NA
LAMC1	laminin, gamma 1 (formerly LAMB2)	3915	Lamc1	NA	NA	1	http://www.ncbi.nlm.nih.gov/sites/entrez?db=pubmed&cmd=search&term=21471197[uid]	NA	NA
LECT1	leukocyte cell derived chemotaxin 1	11061	ChM-I	NA	NA	1	http://www.ncbi.nlm.nih.gov/sites/entrez?db=pubmed&cmd=search&term=21849085[uid]	NA	NA
LEFTY2	left-right determination factor 2	7044	EBAF|LEFTY2|endometrial bleeding associated factor|left-right determination factor 2	4	http://www.ncbi.nlm.nih.gov/sites/entrez?db=pubmed&cmd=search&term=16455618[uid]+OR+17267700[uid]+OR+21401636[uid]+OR+21914771[uid]	NA	NA	NA	NA
LEP	leptin	3952	leptin	2	http://www.ncbi.nlm.nih.gov/sites/entrez?db=pubmed&cmd=search&term=10889835[uid]+OR+12792816[uid]	1	http://www.ncbi.nlm.nih.gov/sites/entrez?db=pubmed&cmd=search&term=10874574[uid]	NA	NA
LGALS1	lectin, galactoside-binding, soluble, 1	3956	Gal1|Galectin-1|Lgals1|gal1|galectin-1	3	http://www.ncbi.nlm.nih.gov/sites/entrez?db=pubmed&cmd=search&term=15681515[uid]+OR+19011096[uid]+OR+9250706[uid]	1	http://www.ncbi.nlm.nih.gov/sites/entrez?db=pubmed&cmd=search&term=22416080[uid]	NA	NA
LGALS9	lectin, galactoside-binding, soluble, 9	3965	Galectin-9|LGALS9|galectin-9	3	http://www.ncbi.nlm.nih.gov/sites/entrez?db=pubmed&cmd=search&term=16105962[uid]+OR+18506087[uid]+OR+23242525[uid]	NA	NA	NA	NA
LGR4	leucine-rich repeat-containing G protein-coupled receptor 4	55366	LGR4|Lgr4	NA	NA	1	http://www.ncbi.nlm.nih.gov/sites/entrez?db=pubmed&cmd=search&term=23975934[uid]	http://www.ncbi.nlm.nih.gov/sites/entrez?db=pubmed&cmd=search&term=23975934[uid]	NA
LGR5	leucine-rich repeat-containing G protein-coupled receptor 5	8549	Lgr5	NA	NA	1	http://www.ncbi.nlm.nih.gov/sites/entrez?db=pubmed&cmd=search&term=24469993[uid]	http://www.ncbi.nlm.nih.gov/sites/entrez?db=pubmed&cmd=search&term=24469993[uid]	NA
LHCGR	luteinizing hormone/choriogonadotropin receptor	3973	LHCGR	1	http://www.ncbi.nlm.nih.gov/sites/entrez?db=pubmed&cmd=search&term=16837644[uid]	NA	NA	NA	NA
LIF	leukemia inhibitory factor (cholinergic differentiation factor)	3976	LIF|Lif	9	http://www.ncbi.nlm.nih.gov/sites/entrez?db=pubmed&cmd=search&term=12579339[uid]+OR+7775640[uid]+OR+8583009[uid]+OR+8745301[uid]+OR+9291585[uid]+OR+9429850[uid]+OR+9526705[uid]+OR+9160728[uid]+OR+21966484[uid]	1	http://www.ncbi.nlm.nih.gov/sites/entrez?db=pubmed&cmd=search&term=21966484[uid]	http://www.ncbi.nlm.nih.gov/sites/entrez?db=pubmed&cmd=search&term=12297545[uid]+OR+15848385[uid]+OR+19647472[uid]+OR+20484741[uid]+OR+1522892[uid]	NA
LIFR	leukemia inhibitory factor receptor alpha	3977	LIFR|Lif-r	1	http://www.ncbi.nlm.nih.gov/sites/entrez?db=pubmed&cmd=search&term=21788734[uid]	3	http://www.ncbi.nlm.nih.gov/sites/entrez?db=pubmed&cmd=search&term=12203823[uid]+OR+18159082[uid]+OR+21966484[uid]	NA	NA
LNPEP	leucyl/cystinyl aminopeptidase	4012	LNPEP	1	http://www.ncbi.nlm.nih.gov/sites/entrez?db=pubmed&cmd=search&term=24331737[uid]	NA	NA	NA	NA
LPAR1	lysophosphatidic acid receptor 1	1902	LPAR1	1	http://www.ncbi.nlm.nih.gov/sites/entrez?db=pubmed&cmd=search&term=24994816[uid]	NA	NA	NA	NA
LPAR3	lysophosphatidic acid receptor 3	23566	Edg7|LPA3	1	http://www.ncbi.nlm.nih.gov/sites/entrez?db=pubmed&cmd=search&term=17697599[uid]	2	http://www.ncbi.nlm.nih.gov/sites/entrez?db=pubmed&cmd=search&term=23029388[uid]+OR+23790320[uid]	NA	NA
LRG1	leucine-rich alpha-2-glycoprotein 1	116844	LRG	1	http://www.ncbi.nlm.nih.gov/sites/entrez?db=pubmed&cmd=search&term=17583700[uid]	NA	NA	NA	NA
LUM	lumican	4060	lumican	NA	NA	1	http://www.ncbi.nlm.nih.gov/sites/entrez?db=pubmed&cmd=search&term=12683929[uid]	NA	NA
MAPK3	mitogen-activated protein kinase 3	5595	MAPK3	NA	NA	1	http://www.ncbi.nlm.nih.gov/sites/entrez?db=pubmed&cmd=search&term=21248290[uid]	NA	NA
MAPK8	mitogen-activated protein kinase 8	5599	JNK	2	http://www.ncbi.nlm.nih.gov/sites/entrez?db=pubmed&cmd=search&term=20026682[uid]+OR+22252084[uid]	NA	NA	NA	NA
MDM2	Mdm2 p53 binding protein homolog (mouse)	4193	Mdm2	1	http://www.ncbi.nlm.nih.gov/sites/entrez?db=pubmed&cmd=search&term=15472230[uid]	NA	NA	NA	http://www.ncbi.nlm.nih.gov/sites/entrez?db=pubmed&cmd=search&term=15472230[uid]
MEIS1	Meis homeobox 1	4211	Meis1	NA	NA	1	http://www.ncbi.nlm.nih.gov/sites/entrez?db=pubmed&cmd=search&term=24639739[uid]	NA	NA
MEN1	multiple endocrine neoplasia I	4221	Men1	NA	NA	1	http://www.ncbi.nlm.nih.gov/sites/entrez?db=pubmed&cmd=search&term=19780023[uid]	NA	NA
MGLL	monoglyceride lipase	11343	monoacylglycerol lipase	NA	NA	1	http://www.ncbi.nlm.nih.gov/sites/entrez?db=pubmed&cmd=search&term=20727980[uid]	NA	NA
MIR183	microRNA 183	406959	miR-183	1	http://www.ncbi.nlm.nih.gov/sites/entrez?db=pubmed&cmd=search&term=22911744[uid]	NA	NA	NA	NA
MIR222	microRNA 222	407007	miRNA222	1	http://www.ncbi.nlm.nih.gov/sites/entrez?db=pubmed&cmd=search&term=22455746[uid]	NA	NA	NA	NA
MME	membrane metallo-endopeptidase	4311	CD10|Neutral endopeptidase|neutral endopeptidase	4	http://www.ncbi.nlm.nih.gov/sites/entrez?db=pubmed&cmd=search&term=11781522[uid]+OR+1352146[uid]+OR+15500655[uid]+OR+16887907[uid]	NA	NA	NA	NA
MMP2	matrix metallopeptidase 2 (gelatinase A, 72kDa gelatinase, 72kDa type IV collagenase)	4313	MMP2|matrix metalloproteinase 2	2	http://www.ncbi.nlm.nih.gov/sites/entrez?db=pubmed&cmd=search&term=17678863[uid]+OR+17980194[uid]	1	http://www.ncbi.nlm.nih.gov/sites/entrez?db=pubmed&cmd=search&term=11006154[uid]	NA	http://www.ncbi.nlm.nih.gov/sites/entrez?db=pubmed&cmd=search&term=11006154[uid]
MMP7	matrix metallopeptidase 7 (matrilysin, uterine)	4316	MMP-7	1	http://www.ncbi.nlm.nih.gov/sites/entrez?db=pubmed&cmd=search&term=21858178[uid]	NA	NA	NA	http://www.ncbi.nlm.nih.gov/sites/entrez?db=pubmed&cmd=search&term=21858178[uid]
MMP9	matrix metallopeptidase 9 (gelatinase B, 92kDa gelatinase, 92kDa type IV collagenase)	4318	MMP-9|MMP9|Matrix metalloproteinase 9|gelatinase B|matrix metalloproteinase 9	4	http://www.ncbi.nlm.nih.gov/sites/entrez?db=pubmed&cmd=search&term=12572591[uid]+OR+12574199[uid]+OR+15530550[uid]+OR+18276934[uid]	5	http://www.ncbi.nlm.nih.gov/sites/entrez?db=pubmed&cmd=search&term=11006154[uid]+OR+19089455[uid]+OR+22587999[uid]+OR+8956284[uid]+OR+9916016[uid]	NA	http://www.ncbi.nlm.nih.gov/sites/entrez?db=pubmed&cmd=search&term=9916016[uid]
MSN	moesin	4478	Moesin|moesin	NA	NA	1	http://www.ncbi.nlm.nih.gov/sites/entrez?db=pubmed&cmd=search&term=18541292[uid]	NA	NA
MUC16	mucin 16, cell surface associated	94025	CA125	1	http://www.ncbi.nlm.nih.gov/sites/entrez?db=pubmed&cmd=search&term=2437144[uid]	NA	NA	NA	NA
MYC	v-myc myelocytomatosis viral oncogene homolog (avian)	4609	c-MYC|c-myc	NA	NA	1	http://www.ncbi.nlm.nih.gov/sites/entrez?db=pubmed&cmd=search&term=2667965[uid]	NA	NA
NCOA2	nuclear receptor coactivator 2	10499	SRC-2	NA	NA	1	http://www.ncbi.nlm.nih.gov/sites/entrez?db=pubmed&cmd=search&term=17556502[uid]	http://www.ncbi.nlm.nih.gov/sites/entrez?db=pubmed&cmd=search&term=17556502[uid]	NA
NCOA6	nuclear receptor coactivator 6	23054	Ncoa6	NA	NA	1	http://www.ncbi.nlm.nih.gov/sites/entrez?db=pubmed&cmd=search&term=23079602[uid]	http://www.ncbi.nlm.nih.gov/sites/entrez?db=pubmed&cmd=search&term=23079602[uid]	NA
NDP	Norrie disease (pseudoglioma)	4693	norrin	NA	NA	1	http://www.ncbi.nlm.nih.gov/sites/entrez?db=pubmed&cmd=search&term=21899531[uid]	NA	NA
NGF	nerve growth factor (beta polypeptide)	4803	NGF|NGFB	NA	NA	2	http://www.ncbi.nlm.nih.gov/sites/entrez?db=pubmed&cmd=search&term=14725570[uid]+OR+24825909[uid]	NA	NA
NID1	nidogen 1	4811	entactin	NA	NA	2	http://www.ncbi.nlm.nih.gov/sites/entrez?db=pubmed&cmd=search&term=1391307[uid]+OR+3536646[uid]	NA	NA
NME1	non-metastatic cells 1, protein (NM23A) expressed in	4830	NME1	1	http://www.ncbi.nlm.nih.gov/sites/entrez?db=pubmed&cmd=search&term=20145075[uid]	NA	NA	NA	NA
NOD1	nucleotide-binding oligomerization domain containing 1	10392	NOD1	1	http://www.ncbi.nlm.nih.gov/sites/entrez?db=pubmed&cmd=search&term=19273470[uid]	NA	NA	NA	NA
NOD2	nucleotide-binding oligomerization domain containing 2	64127	NOD2	1	http://www.ncbi.nlm.nih.gov/sites/entrez?db=pubmed&cmd=search&term=24932916[uid]	NA	NA	NA	NA
NOS1	nitric oxide synthase 1 (neuronal)	4842	nNOS|neuronal nitric oxide synthase	NA	NA	1	http://www.ncbi.nlm.nih.gov/sites/entrez?db=pubmed&cmd=search&term=12622700[uid]	NA	NA
NOS3	nitric oxide synthase 3 (endothelial cell)	4846	Endothelial nitric oxide synthase|eNOS|ecNOS|endothelial nitric oxide synthase	5	http://www.ncbi.nlm.nih.gov/sites/entrez?db=pubmed&cmd=search&term=11162350[uid]+OR+12859429[uid]+OR+16123239[uid]+OR+23339712[uid]+OR+9352017[uid]	4	http://www.ncbi.nlm.nih.gov/sites/entrez?db=pubmed&cmd=search&term=10338370[uid]+OR+12622700[uid]+OR+15970571[uid]+OR+9227445[uid]	NA	NA
NOTCH1	Notch homolog 1, translocation-associated (Drosophila)	4851	Notch1	1	http://www.ncbi.nlm.nih.gov/sites/entrez?db=pubmed&cmd=search&term=22535768[uid]	2	http://www.ncbi.nlm.nih.gov/sites/entrez?db=pubmed&cmd=search&term=21990372[uid]+OR+24780197[uid]	http://www.ncbi.nlm.nih.gov/sites/entrez?db=pubmed&cmd=search&term=21990372[uid]	http://www.ncbi.nlm.nih.gov/sites/entrez?db=pubmed&cmd=search&term=22535768[uid]
NPY	neuropeptide Y	4852	NPY	1	http://www.ncbi.nlm.nih.gov/sites/entrez?db=pubmed&cmd=search&term=8899870[uid]	NA	NA	NA	NA
NR2F1	nuclear receptor subfamily 2, group F, member 1	7025	COUP-TFI	NA	NA	1	http://www.ncbi.nlm.nih.gov/sites/entrez?db=pubmed&cmd=search&term=20382891[uid]	NA	NA
NR2F2	nuclear receptor subfamily 2, group F, member 2	7026	COUP-TFII	1	http://www.ncbi.nlm.nih.gov/sites/entrez?db=pubmed&cmd=search&term=24176914[uid]	3	http://www.ncbi.nlm.nih.gov/sites/entrez?db=pubmed&cmd=search&term=17590085[uid]+OR+20219888[uid]+OR+20382891[uid]	http://www.ncbi.nlm.nih.gov/sites/entrez?db=pubmed&cmd=search&term=20382891[uid]+OR+24176914[uid]	NA
NR3C1	nuclear receptor subfamily 3, group C, member 1 (glucocorticoid receptor)	2908	GR	2	http://www.ncbi.nlm.nih.gov/sites/entrez?db=pubmed&cmd=search&term=12519888[uid]+OR+24429676[uid]	NA	NA	NA	http://www.ncbi.nlm.nih.gov/sites/entrez?db=pubmed&cmd=search&term=23275455[uid]
NR4A1	nuclear receptor subfamily 4, group A, member 1	3164	Nur77	1	http://www.ncbi.nlm.nih.gov/sites/entrez?db=pubmed&cmd=search&term=21146499[uid]	NA	NA	NA	NA
NR5A2	nuclear receptor subfamily 5, group A, member 2	2494	Lrh-1|NR5A2	NA	NA	1	http://www.ncbi.nlm.nih.gov/sites/entrez?db=pubmed&cmd=search&term=23817023[uid]	http://www.ncbi.nlm.nih.gov/sites/entrez?db=pubmed&cmd=search&term=23817023[uid]	NA
NRIP1	nuclear receptor interacting protein 1	8204	Nrip1	NA	NA	1	http://www.ncbi.nlm.nih.gov/sites/entrez?db=pubmed&cmd=search&term=11796527[uid]	NA	NA
NTRK1	neurotrophic tyrosine kinase, receptor, type 1	4914	TrkA	NA	NA	1	http://www.ncbi.nlm.nih.gov/sites/entrez?db=pubmed&cmd=search&term=14725570[uid]	NA	NA
NTRK2	neurotrophic tyrosine kinase, receptor, type 2	4915	TrkB	NA	NA	1	http://www.ncbi.nlm.nih.gov/sites/entrez?db=pubmed&cmd=search&term=19372195[uid]	NA	NA
NUMB	numb homolog (Drosophila)	8650	Numb	1	http://www.ncbi.nlm.nih.gov/sites/entrez?db=pubmed&cmd=search&term=22535768[uid]	NA	NA	NA	NA
OCLN	occludin	4950	occludin	NA	NA	1	http://www.ncbi.nlm.nih.gov/sites/entrez?db=pubmed&cmd=search&term=14627626[uid]	NA	NA
OPN5	opsin 5	221391	Neuropsin|neuropsin	NA	NA	1	http://www.ncbi.nlm.nih.gov/sites/entrez?db=pubmed&cmd=search&term=12390870[uid]	NA	NA
OSM	oncostatin M	5008	OSM|Oncostatin M|oncostatin M	2	http://www.ncbi.nlm.nih.gov/sites/entrez?db=pubmed&cmd=search&term=10908286[uid]+OR+12684701[uid]	NA	NA	NA	NA
OXTR	oxytocin receptor	5021	Oxytocin receptor	1	http://www.ncbi.nlm.nih.gov/sites/entrez?db=pubmed&cmd=search&term=12683935[uid]	1	http://www.ncbi.nlm.nih.gov/sites/entrez?db=pubmed&cmd=search&term=8382600[uid]	NA	NA
PAEP	progestagen-associated endometrial protein	5047	GdA|GdS|Glycodelin|Glycodelin-A|PAEP|PP14|glycodelin	27	http://www.ncbi.nlm.nih.gov/sites/entrez?db=pubmed&cmd=search&term=12530104[uid]+OR+12942243[uid]+OR+15852231[uid]+OR+1757530[uid]+OR+19032611[uid]+OR+19227277[uid]+OR+20299109[uid]+OR+20638131[uid]+OR+21227941[uid]+OR+21300843[uid]+OR+21641661[uid]+OR+22977256[uid]+OR+2318953[uid]+OR+2351706[uid]+OR+2469425[uid]+OR+2618607[uid]+OR+2881133[uid]+OR+3194393[uid]+OR+3224746[uid]+OR+3418616[uid]+OR+3…	NA	NA	NA	NA
PAPPA	pregnancy-associated plasma protein A, pappalysin 1	5069	PAPP-A	4	http://www.ncbi.nlm.nih.gov/sites/entrez?db=pubmed&cmd=search&term=11994388[uid]+OR+24137213[uid]+OR+2458379[uid]+OR+6177336[uid]	NA	NA	NA	NA
PARP1	poly (ADP-ribose) polymerase 1	142	ADPRT	NA	NA	1	http://www.ncbi.nlm.nih.gov/sites/entrez?db=pubmed&cmd=search&term=2492929[uid]	NA	NA
PCBP1	poly(rC) binding protein 1	5093	PCBP1	1	http://www.ncbi.nlm.nih.gov/sites/entrez?db=pubmed&cmd=search&term=20519371[uid]	NA	NA	NA	NA
PCK2	phosphoenolpyruvate carboxykinase 2 (mitochondrial)	5106	PCK2|PEPCK	1	http://www.ncbi.nlm.nih.gov/sites/entrez?db=pubmed&cmd=search&term=20668045[uid]	NA	NA	NA	NA
PCNA	proliferating cell nuclear antigen	5111	PCNA|proliferating cell nuclear antigen	2	http://www.ncbi.nlm.nih.gov/sites/entrez?db=pubmed&cmd=search&term=25681278[uid]+OR+16491347[uid]	5	http://www.ncbi.nlm.nih.gov/sites/entrez?db=pubmed&cmd=search&term=12063187[uid]+OR+15135237[uid]+OR+20529819[uid]+OR+24945576[uid]+OR+9687320[uid]	NA	NA
PCSK5	proprotein convertase subtilisin/kexin type 5	5125	PC6|SPC6	6	http://www.ncbi.nlm.nih.gov/sites/entrez?db=pubmed&cmd=search&term=15601911[uid]+OR+17636173[uid]+OR+19757390[uid]+OR+19764806[uid]+OR+20555025[uid]+OR+21971156[uid]	2	http://www.ncbi.nlm.nih.gov/sites/entrez?db=pubmed&cmd=search&term=12533406[uid]+OR+9291583[uid]	NA	NA
PCSK7	proprotein convertase subtilisin/kexin type 7	9159	PC7	1	http://www.ncbi.nlm.nih.gov/sites/entrez?db=pubmed&cmd=search&term=17636173[uid]	NA	NA	NA	NA
PDE4A	phosphodiesterase 4A, cAMP-specific (phosphodiesterase E2 dunce homolog, Drosophila)	5141	PDE4	2	http://www.ncbi.nlm.nih.gov/sites/entrez?db=pubmed&cmd=search&term=14715868[uid]+OR+15659833[uid]	NA	NA	NA	NA
PDE4C	phosphodiesterase 4C, cAMP-specific (phosphodiesterase E1 dunce homolog, Drosophila)	5143	PDE4C	1	http://www.ncbi.nlm.nih.gov/sites/entrez?db=pubmed&cmd=search&term=14715868[uid]	NA	NA	NA	NA
PDE4D	phosphodiesterase 4D, cAMP-specific (phosphodiesterase E3 dunce homolog, Drosophila)	5144	PDE4D	1	http://www.ncbi.nlm.nih.gov/sites/entrez?db=pubmed&cmd=search&term=14715868[uid]	NA	NA	NA	NA
PDGFA	platelet-derived growth factor alpha polypeptide	5154	PDGF-A	1	http://www.ncbi.nlm.nih.gov/sites/entrez?db=pubmed&cmd=search&term=9324048[uid]	NA	NA	NA	NA
PDK4	pyruvate dehydrogenase kinase, isozyme 4	5166	PDK4|pyruvate dehydrogenase kinase 4	1	http://www.ncbi.nlm.nih.gov/sites/entrez?db=pubmed&cmd=search&term=20668045[uid]	NA	NA	NA	NA
PDLIM1	PDZ and LIM domain 1	9124	CLP36	1	http://www.ncbi.nlm.nih.gov/sites/entrez?db=pubmed&cmd=search&term=15947461[uid]	NA	NA	NA	NA
PER1	period homolog 1 (Drosophila)	5187	Per1	NA	NA	1	http://www.ncbi.nlm.nih.gov/sites/entrez?db=pubmed&cmd=search&term=20647694[uid]	NA	NA
PER2	period homolog 2 (Drosophila)	8864	PER2|Per2	NA	NA	2	http://www.ncbi.nlm.nih.gov/sites/entrez?db=pubmed&cmd=search&term=17535879[uid]+OR+21182399[uid]	NA	http://www.ncbi.nlm.nih.gov/sites/entrez?db=pubmed&cmd=search&term=21182399[uid]
PFKFB3	6-phosphofructo-2-kinase/fructose-2,6-biphosphatase 3	5209	PFKFB3	NA	NA	1	http://www.ncbi.nlm.nih.gov/sites/entrez?db=pubmed&cmd=search&term=24204309[uid]	NA	NA
PGR	progesterone receptor	5241	PGR|PR|PRA|PRB|Progesterone receptor|hPR|progesterone receptor	43	http://www.ncbi.nlm.nih.gov/sites/entrez?db=pubmed&cmd=search&term=10100002[uid]+OR+10422725[uid]+OR+10499541[uid]+OR+11061549[uid]+OR+11594561[uid]+OR+12009386[uid]+OR+1372241[uid]+OR+14611684[uid]+OR+1551948[uid]+OR+15764807[uid]+OR+1633898[uid]+OR+17053081[uid]+OR+17127324[uid]+OR+17678863[uid]+OR+18032694[uid]+OR+18511503[uid]+OR+20026682[uid]+OR+20400074[uid]+OR+21284604[uid]+OR+22115959[uid…	29	http://www.ncbi.nlm.nih.gov/sites/entrez?db=pubmed&cmd=search&term=10342861[uid]+OR+10526259[uid]+OR+10537162[uid]+OR+11014241[uid]+OR+11133684[uid]+OR+11369298[uid]+OR+12045023[uid]+OR+12080006[uid]+OR+12297545[uid]+OR+14681235[uid]+OR+16965620[uid]+OR+18280760[uid]+OR+18499709[uid]+OR+20510622[uid]+OR+21248290[uid]+OR+21325691[uid]+OR+21371703[uid]+OR+21821095[uid]+OR+21990372[uid]+OR+23531596[…	http://www.ncbi.nlm.nih.gov/sites/entrez?db=pubmed&cmd=search&term=12045023[uid]+OR+12297545[uid]+OR+18280760[uid]	http://www.ncbi.nlm.nih.gov/sites/entrez?db=pubmed&cmd=search&term=10499541[uid]+OR+8027244[uid]+OR+913325[uid]
PHB2	prohibitin 2	11331	REA	NA	NA	2	http://www.ncbi.nlm.nih.gov/sites/entrez?db=pubmed&cmd=search&term=22585830[uid]+OR+23392257[uid]	http://www.ncbi.nlm.nih.gov/sites/entrez?db=pubmed&cmd=search&term=22585830[uid]+OR+23392257[uid]	NA
PIAS1	protein inhibitor of activated STAT, 1	8554	PIAS1	1	http://www.ncbi.nlm.nih.gov/sites/entrez?db=pubmed&cmd=search&term=17053081[uid]	NA	NA	NA	NA
PIBF1	progesterone immunomodulatory binding factor 1	10464	PIBF	2	http://www.ncbi.nlm.nih.gov/sites/entrez?db=pubmed&cmd=search&term=10476687[uid]+OR+12516630[uid]	NA	NA	NA	NA
PLA2G1B	phospholipase A2, group IB (pancreas)	5319	PLA2G1B	1	http://www.ncbi.nlm.nih.gov/sites/entrez?db=pubmed&cmd=search&term=17065600[uid]	NA	NA	NA	NA
PLA2G2A	phospholipase A2, group IIA (platelets, synovial fluid)	5320	phospholipase A2|sPLA2	5	http://www.ncbi.nlm.nih.gov/sites/entrez?db=pubmed&cmd=search&term=1200052[uid]+OR+17065600[uid]+OR+24440994[uid]+OR+2929679[uid]+OR+9988409[uid]	NA	NA	NA	NA
PLAU	plasminogen activator, urokinase	5328	u-PA|urokinase|urokinase plasminogen activator	2	http://www.ncbi.nlm.nih.gov/sites/entrez?db=pubmed&cmd=search&term=11238529[uid]+OR+2493685[uid]	2	http://www.ncbi.nlm.nih.gov/sites/entrez?db=pubmed&cmd=search&term=8862764[uid]+OR+936985[uid]	NA	NA
PLAUR	plasminogen activator, urokinase receptor	5329	uPAR	NA	NA	1	http://www.ncbi.nlm.nih.gov/sites/entrez?db=pubmed&cmd=search&term=8798151[uid]	NA	NA
PPARD	peroxisome proliferator-activated receptor delta	5467	PPARD|Peroxisome proliferator-activated receptor delta|peroxisome proliferator-activated receptor delta	NA	NA	4	http://www.ncbi.nlm.nih.gov/sites/entrez?db=pubmed&cmd=search&term=11319164[uid]+OR+12773104[uid]+OR+14502600[uid]+OR+19060098[uid]	NA	NA
PPARG	peroxisome proliferator-activated receptor gamma	5468	PPARgamma|peroxisome proliferator-activated receptor gamma	1	http://www.ncbi.nlm.nih.gov/sites/entrez?db=pubmed&cmd=search&term=18082740[uid]	NA	NA	NA	NA
PRAP1	proline-rich acidic protein 1	118471	Proline-rich acidic protein 1	NA	NA	1	http://www.ncbi.nlm.nih.gov/sites/entrez?db=pubmed&cmd=search&term=20674898[uid]	NA	NA
PRDX4	peroxiredoxin 4	10549	peroxiredoxin 4	1	http://www.ncbi.nlm.nih.gov/sites/entrez?db=pubmed&cmd=search&term=21190976[uid]	NA	NA	NA	NA
PRL	prolactin	5617	PRL|Prl|Prolactin|prl|prolactin	248	http://www.ncbi.nlm.nih.gov/sites/entrez?db=pubmed&cmd=search&term=10022437[uid]+OR+10027598[uid]+OR+10326624[uid]+OR+10422725[uid]+OR+10455153[uid]+OR+10476911[uid]+OR+10487709[uid]+OR+10499541[uid]+OR+10660260[uid]+OR+10729317[uid]+OR+10948071[uid]+OR+10990442[uid]+OR+11006319[uid]+OR+11146370[uid]+OR+11146371[uid]+OR+11223707[uid]+OR+11226044[uid]+OR+11228059[uid]+OR+11266514[uid]+OR+11279296[…	49	http://www.ncbi.nlm.nih.gov/sites/entrez?db=pubmed&cmd=search&term=10430021[uid]+OR+10499497[uid]+OR+10537137[uid]+OR+10608866[uid]+OR+10770492[uid]+OR+10875275[uid]+OR+11014241[uid]+OR+11181541[uid]+OR+11275692[uid]+OR+11517188[uid]+OR+11560100[uid]+OR+11731618[uid]+OR+11826766[uid]+OR+12401509[uid]+OR+1241669[uid]+OR+12606360[uid]+OR+12670737[uid]+OR+1380439[uid]+OR+17166917[uid]+OR+17255200[ui…	http://www.ncbi.nlm.nih.gov/sites/entrez?db=pubmed&cmd=search&term=12606360[uid]+OR+17255200[uid]	NA
PRLH	prolactin releasing hormone	51052	PrRP	2	http://www.ncbi.nlm.nih.gov/sites/entrez?db=pubmed&cmd=search&term=11523913[uid]+OR+11912284[uid]	NA	NA	NA	NA
PRLR	prolactin receptor	5618	PRLR|Prolactin receptor|prolactin receptor	5	http://www.ncbi.nlm.nih.gov/sites/entrez?db=pubmed&cmd=search&term=11041232[uid]+OR+17267700[uid]+OR+7852776[uid]+OR+8960687[uid]+OR+9614645[uid]	3	http://www.ncbi.nlm.nih.gov/sites/entrez?db=pubmed&cmd=search&term=10803598[uid]+OR+3016138[uid]+OR+8895360[uid]	http://www.ncbi.nlm.nih.gov/sites/entrez?db=pubmed&cmd=search&term=10803598[uid]	NA
PROK1	prokineticin 1	84432	PROK1	8	http://www.ncbi.nlm.nih.gov/sites/entrez?db=pubmed&cmd=search&term=18339712[uid]+OR+19348862[uid]+OR+19801577[uid]+OR+20400074[uid]+OR+20422017[uid]+OR+21098624[uid]+OR+21546446[uid]+OR+21858178[uid]	NA	NA	NA	NA
PROKR1	prokineticin receptor 1	10887	PROKR1|prokineticin receptor 1	4	http://www.ncbi.nlm.nih.gov/sites/entrez?db=pubmed&cmd=search&term=18339712[uid]+OR+19348862[uid]+OR+19801577[uid]+OR+21098624[uid]	NA	NA	NA	NA
PRSS35	protease, serine, 35	167681	PRSS35|Prss35	NA	NA	1	http://www.ncbi.nlm.nih.gov/sites/entrez?db=pubmed&cmd=search&term=23451081[uid]	NA	NA
PTCH1	patched homolog 1 (Drosophila)	5727	Ptch1	NA	NA	1	http://www.ncbi.nlm.nih.gov/sites/entrez?db=pubmed&cmd=search&term=22958837[uid]	NA	NA
PTGER2	prostaglandin E receptor 2 (subtype EP2), 53kDa	5732	PTGER2	1	http://www.ncbi.nlm.nih.gov/sites/entrez?db=pubmed&cmd=search&term=20705717[uid]	NA	NA	NA	NA
PTGER4	prostaglandin E receptor 4 (subtype EP4)	5734	EP4	NA	NA	1	http://www.ncbi.nlm.nih.gov/sites/entrez?db=pubmed&cmd=search&term=8977422[uid]	NA	NA
PTGES	prostaglandin E synthase	9536	PGES|mPGES	NA	NA	1	http://www.ncbi.nlm.nih.gov/sites/entrez?db=pubmed&cmd=search&term=12080039[uid]	NA	NA
PTGES3	prostaglandin E synthase 3 (cytosolic)	10728	cPGES	NA	NA	1	http://www.ncbi.nlm.nih.gov/sites/entrez?db=pubmed&cmd=search&term=12604621[uid]	NA	NA
PTGIR	prostaglandin I2 (prostacyclin) receptor (IP)	5739	prostacyclin receptor	NA	NA	1	http://www.ncbi.nlm.nih.gov/sites/entrez?db=pubmed&cmd=search&term=19060098[uid]	NA	NA
PTGS1	prostaglandin-endoperoxide synthase 1 (prostaglandin G/H synthase and cyclooxygenase)	5742	COX1|Cox1|PGHS-1|Ptgs1	1	http://www.ncbi.nlm.nih.gov/sites/entrez?db=pubmed&cmd=search&term=9501293[uid]	4	http://www.ncbi.nlm.nih.gov/sites/entrez?db=pubmed&cmd=search&term=10084963[uid]+OR+11519791[uid]+OR+15078866[uid]+OR+18407349[uid]	NA	NA
PTGS2	prostaglandin-endoperoxide synthase 2 (prostaglandin G/H synthase and cyclooxygenase)	5743	COX-2|COX2|Cox-2|Cox2|PGHS-2|PTGS2|Ptgs2|prostaglandin-endoperoxide synthase 2	16	http://www.ncbi.nlm.nih.gov/sites/entrez?db=pubmed&cmd=search&term=10342857[uid]+OR+10999850[uid]+OR+16553209[uid]+OR+17428554[uid]+OR+18339712[uid]+OR+19319551[uid]+OR+20705717[uid]+OR+22911744[uid]+OR+23456082[uid]+OR+7792388[uid]+OR+8526991[uid]+OR+8612516[uid]+OR+8882169[uid]+OR+8908620[uid]+OR+8951988[uid]+OR+9222021[uid]	28	http://www.ncbi.nlm.nih.gov/sites/entrez?db=pubmed&cmd=search&term=10084963[uid]+OR+10341730[uid]+OR+10342859[uid]+OR+10385625[uid]+OR+10969080[uid]+OR+11319164[uid]+OR+11416042[uid]+OR+11519791[uid]+OR+11700032[uid]+OR+12034746[uid]+OR+12297545[uid]+OR+12533402[uid]+OR+12749384[uid]+OR+15047937[uid]+OR+15078866[uid]+OR+15848385[uid]+OR+17328923[uid]+OR+17485303[uid]+OR+18407349[uid]+OR+19060098[…	http://www.ncbi.nlm.nih.gov/sites/entrez?db=pubmed&cmd=search&term=10084963[uid]+OR+10342859[uid]+OR+10385625[uid]+OR+10969080[uid]+OR+11416042[uid]+OR+12034746[uid]+OR+12297545[uid]+OR+12533402[uid]+OR+12749384[uid]+OR+15047937[uid]+OR+9346237[uid]	NA
PTH	parathyroid hormone	5741	PTH|parathyroid hormone	NA	NA	2	http://www.ncbi.nlm.nih.gov/sites/entrez?db=pubmed&cmd=search&term=9538324[uid]+OR+9538330[uid]	NA	NA
PTHLH	parathyroid hormone-like hormone	5744	PTHLH|PTHrP|Parathyroid hormone-like hormone|parathyroid hormone-related protein	3	http://www.ncbi.nlm.nih.gov/sites/entrez?db=pubmed&cmd=search&term=10554767[uid]+OR+21068146[uid]+OR+8726860[uid]	4	http://www.ncbi.nlm.nih.gov/sites/entrez?db=pubmed&cmd=search&term=8107015[uid]+OR+8840192[uid]+OR+9538324[uid]+OR+9538330[uid]	NA	http://www.ncbi.nlm.nih.gov/sites/entrez?db=pubmed&cmd=search&term=21068146[uid]
PTK2	PTK2 protein tyrosine kinase 2	5747	FAK	4	http://www.ncbi.nlm.nih.gov/sites/entrez?db=pubmed&cmd=search&term=10579366[uid]+OR+12125911[uid]+OR+12803239[uid]+OR+9783853[uid]	NA	NA	NA	NA
PXN	paxillin	5829	paxillin	2	http://www.ncbi.nlm.nih.gov/sites/entrez?db=pubmed&cmd=search&term=10579366[uid]+OR+12125911[uid]	NA	NA	NA	NA
RAPGEF3	Rap guanine nucleotide exchange factor (GEF) 3	10411	EPAC|EPAC1|Epac	2	http://www.ncbi.nlm.nih.gov/sites/entrez?db=pubmed&cmd=search&term=23352189[uid]+OR+24169561[uid]	1	http://www.ncbi.nlm.nih.gov/sites/entrez?db=pubmed&cmd=search&term=24586073[uid]	NA	NA
RAPGEF4	Rap guanine nucleotide exchange factor (GEF) 4	11069	EPAC2	1	http://www.ncbi.nlm.nih.gov/sites/entrez?db=pubmed&cmd=search&term=24169561[uid]	1	http://www.ncbi.nlm.nih.gov/sites/entrez?db=pubmed&cmd=search&term=24586073[uid]	NA	NA
RBP1	retinol binding protein 1, cellular	5947	CRBP	1	http://www.ncbi.nlm.nih.gov/sites/entrez?db=pubmed&cmd=search&term=15500655[uid]	1	http://www.ncbi.nlm.nih.gov/sites/entrez?db=pubmed&cmd=search&term=9546726[uid]	NA	NA
RBPJ	recombination signal binding protein for immunoglobulin kappa J region	3516	Rbpj	NA	NA	1	http://www.ncbi.nlm.nih.gov/sites/entrez?db=pubmed&cmd=search&term=24971735[uid]	http://www.ncbi.nlm.nih.gov/sites/entrez?db=pubmed&cmd=search&term=24971735[uid]	NA
REN	renin	5972	Renin|renin	3	http://www.ncbi.nlm.nih.gov/sites/entrez?db=pubmed&cmd=search&term=3526315[uid]+OR+2656762[uid]+OR+2014841[uid]+OR+1661420[uid]+OR+18407085[uid]+OR+8445018[uid]+OR+8312445[uid]+OR+7918644[uid]+OR+7810625[uid]+7829611[uid]+OR+8724359[uid]+OR+8829212[uid]+OR+10948071[uid]	NA	NA	NA	NA
RHOA	ras homolog gene family, member A	387	RhoA	1	http://www.ncbi.nlm.nih.gov/sites/entrez?db=pubmed&cmd=search&term=11134137[uid]	NA	NA	NA	NA
ROBO1	roundabout, axon guidance receptor, homolog 1 (Drosophila)	6091	ROBO1	1	http://www.ncbi.nlm.nih.gov/sites/entrez?db=pubmed&cmd=search&term=20651036[uid]	NA	NA	NA	http://www.ncbi.nlm.nih.gov/sites/entrez?db=pubmed&cmd=search&term=20651036[uid]
RPL29	ribosomal protein L29	6159	RPL29	NA	NA	1	http://www.ncbi.nlm.nih.gov/sites/entrez?db=pubmed&cmd=search&term=11259264[uid]	NA	NA
RRM1	ribonucleotide reductase M1	6240	RRM1	NA	NA	1	http://www.ncbi.nlm.nih.gov/sites/entrez?db=pubmed&cmd=search&term=22403396[uid]	NA	NA
RRM2	ribonucleotide reductase M2 polypeptide	6241	RRM2	NA	NA	1	http://www.ncbi.nlm.nih.gov/sites/entrez?db=pubmed&cmd=search&term=22403396[uid]	NA	NA
RUNX3	runt-related transcription factor 3	864	Runx3	NA	NA	1	http://www.ncbi.nlm.nih.gov/sites/entrez?db=pubmed&cmd=search&term=23572423[uid]	NA	NA
RXFP1	relaxin/insulin-like family peptide receptor 1	59350	LGR7|RXFP1	2	http://www.ncbi.nlm.nih.gov/sites/entrez?db=pubmed&cmd=search&term=15155604[uid]+OR+19116340[uid]	NA	NA	NA	NA
RXRA	retinoid X receptor, alpha	6256	RXRA	NA	NA	1	http://www.ncbi.nlm.nih.gov/sites/entrez?db=pubmed&cmd=search&term=19060098[uid]	NA	NA
RYK	RYK receptor-like tyrosine kinase	6259	Ryk|ryk	NA	NA	1	http://www.ncbi.nlm.nih.gov/sites/entrez?db=pubmed&cmd=search&term=10030667[uid]	NA	NA
S100A6	S100 calcium binding protein A6	6277	Calcyclin|calcyclin	NA	NA	2	http://www.ncbi.nlm.nih.gov/sites/entrez?db=pubmed&cmd=search&term=1497879[uid]+OR+1874170[uid]	NA	NA
S100A9	S100 calcium binding protein A9	6280	S100A9	1	http://www.ncbi.nlm.nih.gov/sites/entrez?db=pubmed&cmd=search&term=23850136[uid]	NA	NA	NA	NA
S1PR2	sphingosine-1-phosphate receptor 2	9294	EDG5	NA	NA	1	http://www.ncbi.nlm.nih.gov/sites/entrez?db=pubmed&cmd=search&term=16319286[uid]	NA	NA
S1PR3	sphingosine-1-phosphate receptor 3	1903	Sphingosine 1-phosphate receptor 3	1	http://www.ncbi.nlm.nih.gov/sites/entrez?db=pubmed&cmd=search&term=20007411[uid]	NA	NA	NA	NA
SCARA5	scavenger receptor class A, member 5 (putative)	286133	SCARA5	1	http://www.ncbi.nlm.nih.gov/sites/entrez?db=pubmed&cmd=search&term=21858178[uid]	NA	NA	NA	NA
SCT	secretin	6343	Secretin	NA	NA	1	http://www.ncbi.nlm.nih.gov/sites/entrez?db=pubmed&cmd=search&term=24336673[uid]	NA	NA
SEC63	SEC63 homolog (S. cerevisiae)	11231	SEC63|Sec63	NA	NA	1	http://www.ncbi.nlm.nih.gov/sites/entrez?db=pubmed&cmd=search&term=19208265[uid]	NA	NA
SERPINB2	serpin peptidase inhibitor, clade B (ovalbumin), member 2	5055	PAI-2	4	http://www.ncbi.nlm.nih.gov/sites/entrez?db=pubmed&cmd=search&term=11844340[uid]+OR+2493685[uid]+OR+8370684[uid]+OR+9548184[uid]	NA	NA	NA	NA
SERPINE1	serpin peptidase inhibitor, clade E (nexin, plasminogen activator inhibitor type 1), member 1	5054	PAI-1|Plasminogen activator inhibitor-1|plasminogen activator inhibitor-1	17	http://www.ncbi.nlm.nih.gov/sites/entrez?db=pubmed&cmd=search&term=10406075[uid]+OR+10736241[uid]+OR+11095924[uid]+OR+11238529[uid]+OR+11780441[uid]+OR+11844340[uid]+OR+1279689[uid]+OR+12915673[uid]+OR+14726435[uid]+OR+2493685[uid]+OR+2566533[uid]+OR+7629251[uid]+OR+7714076[uid]+OR+7978955[uid]+OR+8370684[uid]+OR+8624901[uid]+OR+8796825[uid]	1	http://www.ncbi.nlm.nih.gov/sites/entrez?db=pubmed&cmd=search&term=8862764[uid]	NA	NA
SERPINE2	serpin peptidase inhibitor, clade E (nexin, plasminogen activator inhibitor type 1), member 2	5270	SERPINE2	1	http://www.ncbi.nlm.nih.gov/sites/entrez?db=pubmed&cmd=search&term=21806836[uid]	NA	NA	NA	NA
SFRP4	secreted frizzled-related protein 4	6424	FrpHE|SFRP4|sFRP4	2	http://www.ncbi.nlm.nih.gov/sites/entrez?db=pubmed&cmd=search&term=12021176[uid]+OR+21858178[uid]	1	http://www.ncbi.nlm.nih.gov/sites/entrez?db=pubmed&cmd=search&term=12063187[uid]	NA	http://www.ncbi.nlm.nih.gov/sites/entrez?db=pubmed&cmd=search&term=12021176[uid]+OR+21858178[uid]
SFRS2	splicing factor, arginine/serine-rich 2	6427	SC35	1	http://www.ncbi.nlm.nih.gov/sites/entrez?db=pubmed&cmd=search&term=12141933[uid]	NA	NA	NA	NA
SGK1	serum/glucocorticoid regulated kinase 1	6446	SGK1|Sgk	1	http://www.ncbi.nlm.nih.gov/sites/entrez?db=pubmed&cmd=search&term=17640988[uid]	2	http://www.ncbi.nlm.nih.gov/sites/entrez?db=pubmed&cmd=search&term=11335130[uid]+OR+22001908[uid]	http://www.ncbi.nlm.nih.gov/sites/entrez?db=pubmed&cmd=search&term=22001908[uid]	NA
SGPP1	sphingosine-1-phosphate phosphatase 1	81537	SGPP1	1	http://www.ncbi.nlm.nih.gov/sites/entrez?db=pubmed&cmd=search&term=24994816[uid]	NA	NA	NA	NA
SLC16A3	solute carrier family 16, member 3 (monocarboxylic acid transporter 4)	9123	Slc16a3	NA	NA	1	http://www.ncbi.nlm.nih.gov/sites/entrez?db=pubmed&cmd=search&term=23033272[uid]	NA	NA
SLC29A4	solute carrier family 29 (nucleoside transporters), member 4	222962	PMAT|plasma membrane monoamine transporter	1	http://www.ncbi.nlm.nih.gov/sites/entrez?db=pubmed&cmd=search&term=17393420[uid]	NA	NA	NA	NA
SLC2A1	solute carrier family 2 (facilitated glucose transporter), member 1	6513	GLUT|GLUT1|SLC2A1	4	http://www.ncbi.nlm.nih.gov/sites/entrez?db=pubmed&cmd=search&term=11447734[uid]+OR+12915684[uid]+OR+18948400[uid]+OR+24403548[uid]	3	http://www.ncbi.nlm.nih.gov/sites/entrez?db=pubmed&cmd=search&term=11673251[uid]+OR+19208550[uid]+OR+21343253[uid]	NA	NA
SLC2A8	solute carrier family 2 (facilitated glucose transporter), member 8	29988	SLC2A8|Slc2a8	NA	NA	2	http://www.ncbi.nlm.nih.gov/sites/entrez?db=pubmed&cmd=search&term=19208550[uid]+OR+22649075[uid]	http://www.ncbi.nlm.nih.gov/sites/entrez?db=pubmed&cmd=search&term=22649075[uid]	NA
SLC30A1	solute carrier family 30 (zinc transporter), member 1	7779	Slc30a1	NA	NA	1	http://www.ncbi.nlm.nih.gov/sites/entrez?db=pubmed&cmd=search&term=17669619[uid]	NA	NA
SLC9A3R1	solute carrier family 9 (sodium/hydrogen exchanger), member 3 regulator 1	9368	EBP50	NA	NA	1	http://www.ncbi.nlm.nih.gov/sites/entrez?db=pubmed&cmd=search&term=23208378[uid]	NA	NA
SLIT2	slit homolog 2 (Drosophila)	9353	SLIT2	1	http://www.ncbi.nlm.nih.gov/sites/entrez?db=pubmed&cmd=search&term=20651036[uid]	NA	NA	NA	http://www.ncbi.nlm.nih.gov/sites/entrez?db=pubmed&cmd=search&term=20651036[uid]
SLIT3	slit homolog 3 (Drosophila)	6586	SLIT3	1	http://www.ncbi.nlm.nih.gov/sites/entrez?db=pubmed&cmd=search&term=20651036[uid]	NA	NA	NA	http://www.ncbi.nlm.nih.gov/sites/entrez?db=pubmed&cmd=search&term=20651036[uid]
SMAD2	SMAD family member 2	4087	Smad2	NA	NA	3	http://www.ncbi.nlm.nih.gov/sites/entrez?db=pubmed&cmd=search&term=15135236[uid]+OR+15927076[uid]+OR+22644778[uid]	NA	NA
SMAD3	SMAD family member 3	4088	Smad3	NA	NA	1	http://www.ncbi.nlm.nih.gov/sites/entrez?db=pubmed&cmd=search&term=22644778[uid]	http://www.ncbi.nlm.nih.gov/sites/entrez?db=pubmed&cmd=search&term=22644778[uid]	NA
SMAD4	SMAD family member 4	4089	Smad4	NA	NA	1	http://www.ncbi.nlm.nih.gov/sites/entrez?db=pubmed&cmd=search&term=15135236[uid]	NA	NA
SOCS1	suppressor of cytokine signaling 1	8651	SOCS-1	NA	NA	1	http://www.ncbi.nlm.nih.gov/sites/entrez?db=pubmed&cmd=search&term=10770492[uid]	NA	NA
SOCS3	suppressor of cytokine signaling 3	9021	SOCS3	1	http://www.ncbi.nlm.nih.gov/sites/entrez?db=pubmed&cmd=search&term=16709613[uid]	NA	NA	NA	NA
SOD1	superoxide dismutase 1, soluble	6647	SOD	5	http://www.ncbi.nlm.nih.gov/sites/entrez?db=pubmed&cmd=search&term=10655460[uid]+OR+10871652[uid]+OR+11756571[uid]+OR+17291583[uid]+OR+20685861[uid]	NA	NA	NA	http://www.ncbi.nlm.nih.gov/sites/entrez?db=pubmed&cmd=search&term=10871652[uid]
SOD2	superoxide dismutase 2, mitochondrial	6648	Mn-SOD	3	http://www.ncbi.nlm.nih.gov/sites/entrez?db=pubmed&cmd=search&term=11756571[uid]+OR+20685861[uid]+OR+24248464[uid]	NA	NA	NA	NA
SPARC	secreted protein, acidic, cysteine-rich (osteonectin)	6678	Osteonectin|SPARC|osteonectin	1	http://www.ncbi.nlm.nih.gov/sites/entrez?db=pubmed&cmd=search&term=3400777[uid]	NA	NA	NA	NA
SPHK1	sphingosine kinase 1	8877	SPHK1|Sphk	2	http://www.ncbi.nlm.nih.gov/sites/entrez?db=pubmed&cmd=search&term=20007411[uid]+OR+24994816[uid]	2	http://www.ncbi.nlm.nih.gov/sites/entrez?db=pubmed&cmd=search&term=17582011[uid]+OR+17885683[uid]	http://www.ncbi.nlm.nih.gov/sites/entrez?db=pubmed&cmd=search&term=17885683[uid]	NA
SPINK1	serine peptidase inhibitor, Kazal type 1	6690	SPINK3|Spink3	NA	NA	1	http://www.ncbi.nlm.nih.gov/sites/entrez?db=pubmed&cmd=search&term=20623140[uid]	NA	NA
SPP1	secreted phosphoprotein 1	6696	OPN|Osteopontin|opn|osteopontin	5	http://www.ncbi.nlm.nih.gov/sites/entrez?db=pubmed&cmd=search&term=15019804[uid]+OR+18396783[uid]+OR+1974876[uid]+OR+21168551[uid]+OR+22784028[uid]	4	http://www.ncbi.nlm.nih.gov/sites/entrez?db=pubmed&cmd=search&term=12606396[uid]+OR+1497879[uid]+OR+25133541[uid]+OR+7907127[uid]	NA	NA
SRC	v-src sarcoma (Schmidt-Ruppin A-2) viral oncogene homolog (avian)	6714	SRC|Src|c-Src	6	http://www.ncbi.nlm.nih.gov/sites/entrez?db=pubmed&cmd=search&term=10342851[uid]+OR+10579366[uid]+OR+12125911[uid]+OR+12468645[uid]+OR+14522827[uid]+OR+18063684[uid]	1	http://www.ncbi.nlm.nih.gov/sites/entrez?db=pubmed&cmd=search&term=16107610[uid]	http://www.ncbi.nlm.nih.gov/sites/entrez?db=pubmed&cmd=search&term=16107610[uid]	NA
SRGN	serglycin	5552	Serglycin	NA	NA	1	http://www.ncbi.nlm.nih.gov/sites/entrez?db=pubmed&cmd=search&term=11369593[uid]	NA	NA
SRM	spermidine synthase	6723	spermidine synthase	1	http://www.ncbi.nlm.nih.gov/sites/entrez?db=pubmed&cmd=search&term=2344393[uid]	NA	NA	NA	NA
SST	somatostatin	6750	somatostatin	2	http://www.ncbi.nlm.nih.gov/sites/entrez?db=pubmed&cmd=search&term=16614392[uid]+OR+8899870[uid]	1	http://www.ncbi.nlm.nih.gov/sites/entrez?db=pubmed&cmd=search&term=23718985[uid]	NA	NA
STAT1	signal transducer and activator of transcription 1, 91kDa	6772	STAT1|Signal transducer and activator of transcription 1	1	http://www.ncbi.nlm.nih.gov/sites/entrez?db=pubmed&cmd=search&term=24086495[uid]	1	http://www.ncbi.nlm.nih.gov/sites/entrez?db=pubmed&cmd=search&term=24086495[uid]	NA	NA
STAT3	signal transducer and activator of transcription 3 (acute-phase response factor)	6774	STAT3|Signal transducer and activator of transcription 3|Stat3|signal transducer and activator of transcription 3	4	http://www.ncbi.nlm.nih.gov/sites/entrez?db=pubmed&cmd=search&term=16709613[uid]+OR+18987331[uid]+OR+23097472[uid]+OR+24086495[uid]	11	http://www.ncbi.nlm.nih.gov/sites/entrez?db=pubmed&cmd=search&term=12080006[uid]+OR+15278897[uid]+OR+15280559[uid]+OR+16959875[uid]+OR+23392257[uid]+OR+23531596[uid]+OR+23807298[uid]+OR+23994020[uid]+OR+25012664[uid]+OR+9022056[uid]+OR+23885093[uid]	http://www.ncbi.nlm.nih.gov/sites/entrez?db=pubmed&cmd=search&term=23531596[uid]	NA
STAT5A	signal transducer and activator of transcription 5A	6776	Stat5a	1	http://www.ncbi.nlm.nih.gov/sites/entrez?db=pubmed&cmd=search&term=12050218[uid]	NA	NA	NA	NA
STAT5B	signal transducer and activator of transcription 5B	6777	Stat5b	1	http://www.ncbi.nlm.nih.gov/sites/entrez?db=pubmed&cmd=search&term=12050218[uid]	NA	NA	NA	NA
STC1	stanniocalcin 1	6781	STC|Stc1|stanniocalcin 1	NA	NA	2	http://www.ncbi.nlm.nih.gov/sites/entrez?db=pubmed&cmd=search&term=16452456[uid]+OR+16735553[uid]	NA	NA
STC2	stanniocalcin 2	8614	STC-2	NA	NA	1	http://www.ncbi.nlm.nih.gov/sites/entrez?db=pubmed&cmd=search&term=16735553[uid]	NA	NA
STMN2	stathmin-like 2	11075	SCG10	NA	NA	1	http://www.ncbi.nlm.nih.gov/sites/entrez?db=pubmed&cmd=search&term=16245356[uid]	NA	NA
STS	steroid sulfatase (microsomal), isozyme S	412	estrone sulfatase	1	http://www.ncbi.nlm.nih.gov/sites/entrez?db=pubmed&cmd=search&term=8641169[uid]	NA	NA	NA	NA
SUSD2	sushi domain containing 2	56241	SUSD2	1	http://www.ncbi.nlm.nih.gov/sites/entrez?db=pubmed&cmd=search&term=25116707[uid]	NA	NA	NA	NA
TBX21	T-box 21	30009	T-bet	1	http://www.ncbi.nlm.nih.gov/sites/entrez?db=pubmed&cmd=search&term=23308012[uid]	NA	NA	NA	NA
TCEAL1	transcription elongation factor A (SII)-like 1	9338	P21|p21	2	http://www.ncbi.nlm.nih.gov/sites/entrez?db=pubmed&cmd=search&term=26003431[uid]+OR+22534328[uid]	3	http://www.ncbi.nlm.nih.gov/sites/entrez?db=pubmed&cmd=search&term=11804782[uid]+OR+17881769[uid]+OR+20124728[uid]	NA	NA
TCF23	transcription factor 23	150921	TCF23|transcription factor 23	NA	NA	1	http://www.ncbi.nlm.nih.gov/sites/entrez?db=pubmed&cmd=search&term=24571987[uid]	NA	NA
TDO2	tryptophan 2,3-dioxygenase	6999	Tdo2	NA	NA	1	http://www.ncbi.nlm.nih.gov/sites/entrez?db=pubmed&cmd=search&term=24190896[uid]	NA	NA
TEAD1	TEA domain family member 1 (SV40 transcriptional enhancer factor)	7003	TEAD1	1	http://www.ncbi.nlm.nih.gov/sites/entrez?db=pubmed&cmd=search&term=18775765[uid]	NA	NA	NA	NA
TEK	TEK tyrosine kinase, endothelial	7010	Tie-2|Tie2	NA	NA	3	http://www.ncbi.nlm.nih.gov/sites/entrez?db=pubmed&cmd=search&term=12034746[uid]+OR+14530321[uid]+OR+23853117[uid]	NA	NA
TFRC	transferrin receptor (p90, CD71)	7037	CD71	1	http://www.ncbi.nlm.nih.gov/sites/entrez?db=pubmed&cmd=search&term=16569930[uid]	NA	NA	NA	NA
TGFA	transforming growth factor, alpha	7039	Transforming growth factor-alpha|transforming growth factor-alpha	4	http://www.ncbi.nlm.nih.gov/sites/entrez?db=pubmed&cmd=search&term=1715708[uid]+OR+1868144[uid]+OR+9007696[uid]+OR+9130070[uid]	3	http://www.ncbi.nlm.nih.gov/sites/entrez?db=pubmed&cmd=search&term=11554616[uid]+OR+1576257[uid]+OR+8353177[uid]	NA	NA
TGFB1	transforming growth factor, beta 1	7040	TGFbeta|Transforming growth factor-beta 1|transforming growth factor-beta 1	5	http://www.ncbi.nlm.nih.gov/sites/entrez?db=pubmed&cmd=search&term=15499832[uid]+OR+16675485[uid]+OR+18434375[uid]+OR+18511503[uid]+OR+8166209[uid]	2	http://www.ncbi.nlm.nih.gov/sites/entrez?db=pubmed&cmd=search&term=11891916[uid]+OR+8119142[uid]	NA	NA
TGFB2	transforming growth factor, beta 2	7042	TGF-beta2	NA	NA	3	http://www.ncbi.nlm.nih.gov/sites/entrez?db=pubmed&cmd=search&term=11432400[uid]+OR+11882017[uid]+OR+19656380[uid]	NA	http://www.ncbi.nlm.nih.gov/sites/entrez?db=pubmed&cmd=search&term=11882017[uid]
TGFB3	transforming growth factor, beta 3	7043	TGF-beta3	NA	NA	1	http://www.ncbi.nlm.nih.gov/sites/entrez?db=pubmed&cmd=search&term=19656380[uid]	NA	NA
TGM1	transglutaminase 1 (K polypeptide epidermal type I, protein-glutamine-gamma-glutamyltransferase)	7051	TGase	1	http://www.ncbi.nlm.nih.gov/sites/entrez?db=pubmed&cmd=search&term=8603579[uid]	NA	NA	NA	NA
THPO	thrombopoietin	7066	Thrombopoietin	1	http://www.ncbi.nlm.nih.gov/sites/entrez?db=pubmed&cmd=search&term=23340480[uid]	NA	NA	NA	NA
TIMP1	TIMP metallopeptidase inhibitor 1	7076	TIMP|TIMP1	2	http://www.ncbi.nlm.nih.gov/sites/entrez?db=pubmed&cmd=search&term=12574199[uid]+OR+7807965[uid]	NA	NA	NA	NA
TIMP3	TIMP metallopeptidase inhibitor 3	7078	TIMP3|tissue inhibitor of metalloproteinase 3	5	http://www.ncbi.nlm.nih.gov/sites/entrez?db=pubmed&cmd=search&term=16455618[uid]+OR+16614392[uid]+OR+16690806[uid]+OR+7588231[uid]+OR+8521299[uid]	NA	NA	NA	NA
TINAGL1	tubulointerstitial nephritis antigen-like 1	64129	TINAGL1|Tinagl1	NA	NA	1	http://www.ncbi.nlm.nih.gov/sites/entrez?db=pubmed&cmd=search&term=19776386[uid]	NA	NA
TJP1	tight junction protein 1 (zona occludens 1)	7082	ZO-1	NA	NA	1	http://www.ncbi.nlm.nih.gov/sites/entrez?db=pubmed&cmd=search&term=10191061[uid]	NA	NA
TMEM62	transmembrane protein 62	80021	TMEM62|transmembrane protein 62	1	http://www.ncbi.nlm.nih.gov/sites/entrez?db=pubmed&cmd=search&term=24767823[uid]	NA	NA	NA	NA
TNF	tumor necrosis factor (TNF superfamily, member 2)	7124	Cachectin|TNF|TNF-alpha|Tumor Necrosis Factor alpha|cachectin|tumor necrosis factor alpha	5	http://www.ncbi.nlm.nih.gov/sites/entrez?db=pubmed&cmd=search&term=15893868[uid]+OR+1936492[uid]+OR+1867321[uid]+OR+1741931[uid]+OR+2803301[uid]	13	http://www.ncbi.nlm.nih.gov/sites/entrez?db=pubmed&cmd=search&term=11432400[uid]+OR+11432405[uid]+OR+11882017[uid]+OR+12852495[uid]+OR+15611274[uid]+OR+16358362[uid]+OR+16967500[uid]+OR+7619237[uid]+OR+8399854[uid]+OR+8418915[uid]+OR+8547475[uid]+OR+9160728[uid]+OR+9972805[uid]	NA	NA
TNFRSF11A	tumor necrosis factor receptor superfamily, member 11a, NFKB activator	8792	RANK	1	http://www.ncbi.nlm.nih.gov/sites/entrez?db=pubmed&cmd=search&term=23697850[uid]	NA	NA	NA	NA
TNFRSF1A	tumor necrosis factor receptor superfamily, member 1A	7132	TNFR1	1	http://www.ncbi.nlm.nih.gov/sites/entrez?db=pubmed&cmd=search&term=15617704[uid]	NA	NA	NA	NA
TNFRSF6B	tumor necrosis factor receptor superfamily, member 6b, decoy	8771	DcR3	1	http://www.ncbi.nlm.nih.gov/sites/entrez?db=pubmed&cmd=search&term=19246462[uid]	NA	NA	NA	NA
TNFRSF8	tumor necrosis factor receptor superfamily, member 8	943	CD30|Ki-1	3	http://www.ncbi.nlm.nih.gov/sites/entrez?db=pubmed&cmd=search&term=16216814[uid]+OR+16569930[uid]+OR+8053487[uid]	NA	NA	NA	NA
TNFSF11	tumor necrosis factor (ligand) superfamily, member 11	8600	RANKL	1	http://www.ncbi.nlm.nih.gov/sites/entrez?db=pubmed&cmd=search&term=23697850[uid]	NA	NA	NA	NA
TP53	tumor protein p53	7157	P53|Trp53|p53|p53 tumor suppressor	3	http://www.ncbi.nlm.nih.gov/sites/entrez?db=pubmed&cmd=search&term=12824868[uid]+OR+15472230[uid]+OR+16227626[uid]	2	http://www.ncbi.nlm.nih.gov/sites/entrez?db=pubmed&cmd=search&term=22759378[uid]+OR+23979163[uid]	http://www.ncbi.nlm.nih.gov/sites/entrez?db=pubmed&cmd=search&term=22759378[uid]+OR+23979163[uid]	NA
TPM4	tropomyosin 4	7171	TPM4	1	http://www.ncbi.nlm.nih.gov/sites/entrez?db=pubmed&cmd=search&term=21373848[uid]	NA	NA	NA	NA
TRIM25	tripartite motif-containing 25	7706	Efp	NA	NA	1	http://www.ncbi.nlm.nih.gov/sites/entrez?db=pubmed&cmd=search&term=9094097[uid]	NA	NA
TRIM27	tripartite motif-containing 27	5987	Trim27	NA	NA	1	http://www.ncbi.nlm.nih.gov/sites/entrez?db=pubmed&cmd=search&term=19780023[uid]	NA	NA
TRPC1	transient receptor potential cation channel, subfamily C, member 1	7220	TRPC1	1	http://www.ncbi.nlm.nih.gov/sites/entrez?db=pubmed&cmd=search&term=22474110[uid]	NA	NA	NA	NA
TSC22D3	TSC22 domain family, member 3	1831	GILZ	NA	NA	1	http://www.ncbi.nlm.nih.gov/sites/entrez?db=pubmed&cmd=search&term=16514199[uid]	NA	NA
TWIST1	twist homolog 1 (Drosophila)	7291	TWIST1	1	http://www.ncbi.nlm.nih.gov/sites/entrez?db=pubmed&cmd=search&term=21914771[uid]	NA	NA	NA	NA
TXN	thioredoxin	7295	Txn|thioredoxin	NA	NA	1	http://www.ncbi.nlm.nih.gov/sites/entrez?db=pubmed&cmd=search&term=15047938[uid]	NA	NA
TXNIP	thioredoxin interacting protein	10628	Vdup1	NA	NA	1	http://www.ncbi.nlm.nih.gov/sites/entrez?db=pubmed&cmd=search&term=15047938[uid]	NA	NA
UCN	urocortin	7349	UCN|Ucn|urocortin	5	http://www.ncbi.nlm.nih.gov/sites/entrez?db=pubmed&cmd=search&term=11095927[uid]+OR+11780439[uid]+OR+16920724[uid]+OR+21289256[uid]+OR+23638035[uid]	NA	NA	NA	NA
UCN2	urocortin 2	90226	urocortin II	1	http://www.ncbi.nlm.nih.gov/sites/entrez?db=pubmed&cmd=search&term=17074339[uid]	NA	NA	NA	NA
UCN3	urocortin 3 (stresscopin)	114131	urocortin III	1	http://www.ncbi.nlm.nih.gov/sites/entrez?db=pubmed&cmd=search&term=17074339[uid]	NA	NA	NA	NA
VCL	vinculin	7414	vinculin	2	http://www.ncbi.nlm.nih.gov/sites/entrez?db=pubmed&cmd=search&term=12803239[uid]+OR+17412815[uid]	NA	NA	NA	NA
VCP	valosin-containing protein	7415	valosin-containing protein	1	http://www.ncbi.nlm.nih.gov/sites/entrez?db=pubmed&cmd=search&term=21177787[uid]	NA	NA	NA	NA
VEGFA	vascular endothelial growth factor A	7422	VEGF|VEGF-A|VEGFA|Vegf	9	http://www.ncbi.nlm.nih.gov/sites/entrez?db=pubmed&cmd=search&term=24626803[uid]+OR+21767601[uid]+OR+14756729[uid]+OR+14667977[uid]+OR+14607580[uid]+OR+12213885[uid]+OR+11882015[uid]+OR+10372740[uid]+OR+8107046[uid]	7	http://www.ncbi.nlm.nih.gov/sites/entrez?db=pubmed&cmd=search&term=23853117[uid]+OR+18606863[uid]+OR+12482866[uid]+OR+12034746[uid]+OR+10705382[uid]+OR+9845676[uid]+OR+7683699[uid]	NA	NA
VIM	vimentin	7431	Vimentin|vimentin	5	http://www.ncbi.nlm.nih.gov/sites/entrez?db=pubmed&cmd=search&term=23302397[uid]+OR+17161823[uid]+OR+11279298[uid]+OR+10357983[uid]+OR+2445764[uid]	5	http://www.ncbi.nlm.nih.gov/sites/entrez?db=pubmed&cmd=search&term=10857484[uid]+OR+17653607[uid]+OR+22142741[uid]+OR+23723570[uid]+OR+3533171[uid]	NA	http://www.ncbi.nlm.nih.gov/sites/entrez?db=pubmed&cmd=search&term=23302397[uid]
VTN	vitronectin	7448	vitronectin	NA	NA	1	http://www.ncbi.nlm.nih.gov/sites/entrez?db=pubmed&cmd=search&term=18255021[uid]	NA	NA
WNK1	WNK lysine deficient protein kinase 1	65125	WNK1	NA	NA	1	http://www.ncbi.nlm.nih.gov/sites/entrez?db=pubmed&cmd=search&term=24945252[uid]	NA	NA
WNT16	wingless-type MMTV integration site family, member 16	51384	Wnt16	NA	NA	1	http://www.ncbi.nlm.nih.gov/sites/entrez?db=pubmed&cmd=search&term=19164167[uid]	NA	NA
WNT4	wingless-type MMTV integration site family, member 4	54361	WNT4|Wnt4	2	http://www.ncbi.nlm.nih.gov/sites/entrez?db=pubmed&cmd=search&term=23142810[uid]+OR+17711857[uid]	5	http://www.ncbi.nlm.nih.gov/sites/entrez?db=pubmed&cmd=search&term=17711857[uid]+OR+19164167[uid]+OR+21163860[uid]+OR+22993382[uid]+OR+25012664[uid]	http://www.ncbi.nlm.nih.gov/sites/entrez?db=pubmed&cmd=search&term=21163860[uid]	NA
WNT5A	wingless-type MMTV integration site family, member 5A	7474	WNT5A|Wnt5a	NA	NA	2	http://www.ncbi.nlm.nih.gov/sites/entrez?db=pubmed&cmd=search&term=19164167[uid]+OR+20149452[uid]	NA	NA
WNT6	wingless-type MMTV integration site family, member 6	7475	Wnt6	NA	NA	1	http://www.ncbi.nlm.nih.gov/sites/entrez?db=pubmed&cmd=search&term=23175771[uid]	http://www.ncbi.nlm.nih.gov/sites/entrez?db=pubmed&cmd=search&term=23175771[uid]	NA
WT1	Wilms tumor 1	7490	WT1|Wt1	2	http://www.ncbi.nlm.nih.gov/sites/entrez?db=pubmed&cmd=search&term=11739471[uid]+OR+14662165[uid]	2	http://www.ncbi.nlm.nih.gov/sites/entrez?db=pubmed&cmd=search&term=19780023[uid]+OR+8243887[uid]	NA	NA
XIAP	X-linked inhibitor of apoptosis	331	XIAP	NA	NA	3	http://www.ncbi.nlm.nih.gov/sites/entrez?db=pubmed&cmd=search&term=15927076[uid]+OR+19656380[uid]+OR+23390163[uid]	NA	NA

## Sheet: Header_Description
Column_Index	Header_Name	Description
1	Gene_Symbol	Gene symbol derived from NCBI Entrez gene database. Sorted in ascending alphabetical order.
2	Gene_Description	Gene description derived from NCBI Entrez gene database.
3	Entrez_ID	Gene ID derived from NCBI Entrez gene database.
4	Gene_Mention	Gene mention extracted by our text mining pipeline.
5	Human_Count	The number of PubMed hits for human decidualization. NA, not available.
6	Human_Link	The references for human decidualization as a hyperlink. NA, not available.
7	Mouse_Count	The number of PubMed hits for mouse decidualization. NA, not available.
8	Mouse_Link	The references for mouse decidualization as a hyperlink. NA, not available.
9	Knockout_Link	The references for gene knockout experiments. NA, not available.
10	Downregulation_Link	The references for evidence that the gene is down-regulated during decidualization. NA, not available.
